# Supplementary material for: Genome-wide characterization of the MBF1 gene family and its expression pattern in different tissues and stresses in Zanthoxylum armatum
Source: BMC Genomics. 2022 Sep 14;23:652. doi: 10.1186/s12864-022-08863-4 (PMC9472409; doi:10.1186/s12864-022-08863-4)
Supplement: Supplementary file 1 — Additional file 1: Supplementary material 1. Table S1. The information of MBF1 family detected in different plants. [file 12864_2022_8863_MOESM1_ESM.xlsx]

## Sheet: Sheet1
Table S1 The information of MBF1 family detected in different plants
Order	Species	abb.	Nr	Accession numbers	Name
1	Acorus americanus	Aa	2	Acora.02G075500.1.p	AaMBF1b
				Acora.12G089300.1.p	AaMBF1c
2	Aquilegia coerulea	Ac	2	Aqcoe2G111100.1.p	AcMBF1c
				Aqcoe1G223900.1.p	AcMBF1b
3	Arachis hypogaea	Ah	4	arahy.Tifrunner.gnm1.ann1.S3Y1TX.1	AhMBF1b.1
				arahy.Tifrunner.gnm1.ann1.B1IT4T.1	AhMBF1a.1
				arahy.Tifrunner.gnm1.ann1.1CR6HA.1	AhMBF1a.2
				arahy.Tifrunner.gnm1.ann1.CJ2NL1.1	AhMBF1b.2
4	Alyssum linifolium	Al	5	Alyli.0165s0070.1.p	AlMBF1c.1
				Alyli.0336s0017.1.p	AlMBF1a.1
				Alyli.0209s0091.1.p	AlMBF1a.2
				Alyli.0050s0060.1.p	AlMBF1b
				Alyli.0064s0112.1.p	AlMBF1c.2
5	Arabidopsis lyrata	Aly	3	AL5G40440.t1	AlyMBF1b
				AL3G39970.t1	AlyMBF1c
				AL4G41230.t1	AlyMBF1a
6	Anacardium occidentale	Ao	3	Anaoc.0020s0495.1.p	AoMBF1a.1
				Anaoc.0013s0586.1.p	AoMBF1c
				Anaoc.0001s2107.1.p	AoMBF1a.2
7	Asparagus officinalis	Aof	3	evm.model.AsparagusV1_04.823	AofMBF1b.1
				evm.model.AsparagusV1_01.1574	AofMBF1b.2
				evm.model.AsparagusV1_06.1287	AofMBF1b.3
8	Arabidopsis thaliana	At	3	AT2G42680.1	AtMBF1a
				AT3G58680.1	AtMBF1b
				AT3G24500.1	AtMBF1c
9	Brachypodium distachyon	Bd	3	Bradi2g06560.1.p	BdMBF1a.1
				Bradi3g21690.1.p	BdMBF1a.2
				Bradi1g37080.1.p	BdMBF1c
10	Brachypodium hybridum	Bh	6	Brahy.D03G0314200.1.p	BhMBF1a.1
				Brahy.S01G0359900.1.p	BhMBF1a.2
				Brahy.S07G0175300.1.p	BhMBF1c.1
				Brahy.S03G0107500.1.p	BhMBF1a.3
				Brahy.D02G0088700.1.p	BhMBF1a.4
				Brahy.D01G0501600.1.p	BhMBF1c.2
11	Brassica oleraceacapitata	Bo	4	Bol023752	BoMBF1b.1
				Bol045546	BoMBF1b.2
				Bol004952	BoMBF1b.3
				Bol013952	BoMBF1c
12	Brassica rapa FPsc	Br	6	Brara.C02168.1.p	BrMBF1a.1
				Brara.D00227.1.p	BrMBF1b.1
				Brara.I04043.1.p	BrMBF1b.2
				Brara.E00318.1.p	BrMBF1a.2
				Brara.G00628.1.p	BrMBF1c
				Brara.G01812.1.p	BrMBF1b.3
13	Boechera stricta	Bs	3	Bostr.25993s0513.1.p	BsMBF1a
				Bostr.20903s0108.1.p	BsMBF1b
				Bostr.19424s0177.1.p	BsMBF1c
14	Caulanthus amplexicaulis	Ca	7	Caamp.1031s0464.1.p	CaMBF1a.1
				Caamp.0076s1498.1.p	CaMBF1a.2
				Caamp.0177s0001.1.p	CaMBF1b.1
				Caamp.0023s0230.1.p	CaMBF1b.2
				Caamp.1039s1602.1.p	CaMBF1c.1
				Caamp.0095s0436.1.p	CaMBF1b.3
				Caamp.0026s0043.1.p	CaMBF1c.2
15	Coffea arabica	Car	4	evm.model.Scaffold_671.947	CarMBF1c.1
				evm.model.Scaffold_770.445	CarMBF1b.1
				evm.model.Scaffold_770.1666	CarMBF1b.2
				evm.model.Scaffold_576.298	CarMBF1c.2
16	Corymbia citriodora	Cc	2	Cocit.F1422.1.p	CcMBF1b
				Cocit.C0625.1.p	CcMBF1c
17	Capsella grandiflora	Cg	3	Cagra.0686s0081.1.p	CgMBF1b
				Cagra.0202s0045.1.p	CgMBF1a
				Cagra.2615s0001.1.p	CgMBF1c
18	Carya illinoinensis	Ci	3	Caril.03G224300.1.p	CiMBF1c
				Caril.04G132300.1.p	CiMBF1a.1
				Caril.03G187500.1.p	CiMBF1a.2
19	Cinnamomum kanehirae	Ck	3	CKAN_01827900	CkMBF1b.1
				CKAN_02308700	CkMBF1c
				CKAN_01536700	CkMBF1b.2
20	Carica papaya	Cp	2	evm.model.supercontig_77.11	CpMBF1b
				evm.model.supercontig_23.114	CpMBF1c
21	Ceratodon purpureus GG1	Cpu	3	CepurGG1.1G309200.1.p	CpuMBF1b.1
				CepurGG1.4G184000.1.p	CpuMBF1a
				CepurGG1.1G308600.1.p	CpuMBF1b.2
22	Ceratopteris richardii	Cr	5	Ceric.12G003600.1.p	CrMBF1b.1
				Ceric.21G003600.1.p	CrMBF1b.2
				Ceric.21G003800.1.p	CrMBF1b.3
				Ceric.21G003700.1.p	CrMBF1b.4
				Ceric.15G013500.1.p	CrMBF1b.5
23	Dunaliella salina	Ds	2	Dusal.0349s00008.1.p	DsMBF1b
				Dusal.2354s00002.1.p	DsMBF1a
24	Descurainia sophioides	Dso	3	Desop.0069s0006.1.p	DsoMBF1a
				Desop.0211s0844.1.p	DsoMBF1b
				Desop.0041s0091.1.p	DsoMBF1c
25	Diptychocarpus strictus	Dst	4	Distr.0007s64800.1.p	DstMBF1a
				Distr.0007s76500.1.p	DstMBF1b.1
				Distr.0006s70800.1.p	DstMBF1b.2
				Distr.0020s11800.1.p	DstMBF1c
26	Eucalyptus grandis	Eg	5	Eucgr.F01243.1.p	EgMBF1b
				Eucgr.C01062.1.p	EgMBF1c.1
				Eucgr.C01056.1.p	EgMBF1c.2
				Eucgr.A00305.1.p	EgMBF1c.3
				Eucgr.C01058.1.p	EgMBF1c.4
27	Eruca vesicaria	Ev	8	Eruve.1596s0019.1.p	EvMBF1a.1
				Eruve.0012s0044.1.p	EvMBF1b.1
				Eruve.10044s0001.1.p	EvMBF1b.2
				Eruve.0222s0029.1.p	EvMBF1c.1
				Eruve.1725s0005.1.p	EvMBF1b.3
				Eruve.0492s0008.1.p	EvMBF1c.2
				Eruve.0064s0056.1.p	EvMBF1b.4
				Eruve.0630s0001.1.p	EvMBF1a.2
28	Gossypium darwinii	Gd	7	Godar.A06G074800.1.p	GdMBF1c
				Godar.D01G059600.1.p	GdMBF1a.1
				Godar.D05G396600.1.p	GdMBF1a.2
				Godar.A04G053500.1.p	GdMBF1a.3
				Godar.D08G293200.1.p	GdMBF1a.4
				Godar.A01G057800.1.p	GdMBF1a.5
				Godar.A08G278900.1.p	GdMBF1a.6
29	Gossypium hirsutum	Gh	8	Gohir.D08G254800.1.p	GhMBF1a.1
				Gohir.A08G234400.1.p	GhMBF1a.2
				Gohir.D05G340900.1.p	GhMBF1a.3
				Gohir.A01G054100.1.p	GhMBF1a.4
				Gohir.A06G061400.1.p	GhMBF1c.1
				Gohir.D06G059700.1.p	GhMBF1c.2
				Gohir.A04G042300.1.p	GhMBF1a.5
				Gohir.D01G042718.1.p	GhMBF1a.6
30	Hydrangea quercifolia	Hq	3	Hyque.12G042000.1.p	HqMBF1b.1
				Hyque.01G270900.1.p	HqMBF1c
				Hyque.06G140800.1.p	HqMBF1b.2
31	Hordeum vulgare	Hv	3	HORVU7Hr1G085130.1	HvMBF1c
				HORVU2Hr1G092600.4	HvMBF1a.1
				HORVU3Hr1G029320.2	HvMBF1a.2
32	Kalanchoe laxiflora	Kl	6	Kalax.0273s0009.1.p	KlMBF1b.1
				Kalax.0396s0044.1.p	KlMBF1c.1
				Kalax.0193s0011.1.p	KlMBF1b.2
				Kalax.0001s0166.1.p	KlMBF1b.3
				Kalax.0014s0011.1.p	KlMBF1b.4
				Kalax.0940s0014.1.p	KlMBF1c.2
33	Lupinus albus	La	4	Lalb_Chr20g0109251	LaMBF1b.1
				Lalb_Chr25g0285871	LaMBF1b.2
				Lalb_Chr01g0016591	LaMBF1b.3
				Lalb_Chr24g0397701	LaMBF1c
34	Lunaria annua	Lan	5	Luann.0013s0276.1.p	LanMBF1b.1
				Luann.0316s0060.1.p	LanMBF1b.2
				Luann.0024s0226.1.p	LanMBF1c
				Luann.0011s0253.1.p	LanMBF1a.1
				Luann.0029s0098.1.p	LanMBF1a.2
35	Lotus japonicus	Lj	7	Lj2g0018757.1	LjMBF1c.1
				Lj3g0016055.1	LjMBF1a.1
				Lj1g0023574.1	LjMBF1c.2
				Lj1g0007107.1	LjMBF1c.3
				Lj1g0011781.1	LjMBF1c.4
				Lj3g0003957.1	LjMBF1a.2
				Lj4g0024675.1	LjMBF1c.5
36	Musa acuminata	Ma	3	GSMUA_Achr1P04810_001	MaMBF1b.1
				GSMUA_Achr1P11510_001	MaMBF1b.2
				GSMUA_Achr9P00250_001	MaMBF1b.3
37	Myagrum perfoliatum	Mp	3	Myper.0017s0479.1.p	MpMBF1a
				Myper.0005s0581.1.p	MpMBF1b
				Myper.0007s0789.1.p	MpMBF1c
38	Miscanthus sinensis	Ms	4	Misin18G174000.1.p	MsMBF1c.1
				Misin13G093000.1.p	MsMBF1a
				Misin19G171900.1.p	MsMBF1c.2
				Misin13G093100.1.p	MsMBF1b
39	Medicago truncatula	Mt	5	Medtr6g018330.1	MtMBF1a.1
				Medtr4g080090.1	MtMBF1b.1
				Medtr4g103930.1	MtMBF1b.2
				Medtr2g084220.1	MtMBF1b.3
				Medtr6g086280.1	MtMBF1c
40	Olea europaea	Oe	5	Oeu025332.1	OeMBF1b.1
				Oeu059261.2	OeMBF1b.2
				Oeu063520.1	OeMBF1b.3
				Oeu050666.1	OeMBF1b.4
				Oeu013431.1	OeMBF1c
41	Oryza sativa	Os	2	LOC_Os06g39240.1	OsMBF1a.1
				LOC_Os08g27850.1	OsMBF1a.2
42	Populus deltoides	Pd	3	Podel.18G072800.1.p	PdMBF1c
				Podel.01G413000.1.p	PdMBF1b.1
				Podel.11G106900.1.p	PdMBF1b.2
43	Panicum hallii	Ph	2	Pahal.4G096500.1.p	PhMBF1c
				Pahal.6G169900.1.p	PhMBF1a
44	Sorghum bicolor	Sb	2	Sobic.010G178500.1.p	SbMBF1c
				Sobic.007G106400.1.p	SbMBF1a
45	Setaria italica	Si	2	Seita.6G126100.1.p	SiMBF1a
				Seita.4G227700.1.p	SiMBF1c
46	Salix purpurea	Sp	2	Sapur.016G250000.1.p	SpMBF1b
				Sapur.018G056400.1.p	SpMBF1c
47	Solanum tuberosum	St	4	Soltu.DM.12G030120.1	StMBF1a.1
				Soltu.DM.10G002940.1	StMBF1b
				Soltu.DM.01G043930.1	StMBF1c
				Soltu.DM.07G023530.1	StMBF1a.2
48	Triticum aestivum	Ta	7	Traes_2DL_D4AB94C53.1	TaMBF1a.1
				Traes_3B_EC2B74116.1	TaMBF1a.2
				Traes_2BL_4F31B5695.1	TaMBF1a.3
				Traes_7DL_D5AD8EB4B.1	TaMBF1c
				Traes_2AL_A9D390619.1	TaMBF1a.4
				Traes_3AS_719D37CCA.1	TaMBF1a.5
				Traes_4DS_F1C77E7B0.1	TaMBF1b
49	Theobroma cacao	Tc	3	Thecc.07G117300.1.p	TcMBF1a
				Thecc.01G152300.1.p	TcMBF1b
				Thecc.09G112500.1.p	TcMBF1c
50	Thuja plicata	Tp	4	Thupl.29382425s0003.1.p	TpMBF1c.1
				Thupl.29380976s0003.1.p	TpMBF1b
				Thupl.29377127s0010.1.p	TpMBF1c.2
				Thupl.29379179s0004.1.p	TpMBF1c.3
51	Vigna unguiculata	Vu	3	Vigun05g207600.1.p	VuMBF1a
				Vigun04g017000.1.p	VuMBF1c
				Vigun11g087500.1.p	VuMBF1b
52	Zea mays RefGen	Zm	3	Zm00001d046471_P001	ZmMBF1c
				Zm00001d032359_P002	ZmMBF1a.1
				Zm00001d049320_P001	ZmMBF1a.2
53	Zanthoxylum armatum	Za	3	Zardc06390.t1	ZaMBF1c
		Za		Zardc37022.t1	ZaMBF1a
		Za		Zardc43131.t1	ZaMBF1b
