# Supplementary material for: Genome-wide characterization of the MBF1 gene family and its expression pattern in different tissues and stresses in Zanthoxylum armatum
Source: BMC Genomics. 2022 Sep 14;23:652. doi: 10.1186/s12864-022-08863-4 (PMC9472409; doi:10.1186/s12864-022-08863-4)
Supplement: Supplementary file 2 — Additional file 2: Supplementary material 2. Table S2. The ZaMBF1 primers of qRT-PCR used for detecting the expression patterns in Zanthoxylum armatum. [file 12864_2022_8863_MOESM2_ESM.xlsx]

## Sheet: Sheet1
Table S2 The ZaMBF1 primers of qRT-PCR used for detecting the expression patterns in Zanthoxylum armatum
Gene name	Forward primers（5‘→3’）	Reverse primers（5‘→3’）	Products (bp)
ZaMBF1a	GCTATCATGCAGGCTCGAACAG	TCATATTCTTGAATCACCTGAGGCT	81
ZaMBF1b	CAGGGATTGGACCGATCTCAC	CCTTCTCGTCTTTCTTCGTAGCG	94
ZaMBF1c	GCTGAGGTGAGGCAGTTGATACA	CCTTTTCCATCTTCGTCAAAACA	86
