# Supplementary material for: Genome-wide characterization of the MBF1 gene family and its expression pattern in different tissues and stresses in Zanthoxylum armatum
Source: BMC Genomics. 2022 Sep 14;23:652. doi: 10.1186/s12864-022-08863-4 (PMC9472409; doi:10.1186/s12864-022-08863-4)
Supplement: Supplementary file 3 — Additional file 3: Supplementary material 3. Table S3. The summary of the MBF1s annotation against in Pfam database. [file 12864_2022_8863_MOESM3_ESM.xlsx]

## Sheet: Sheet1
Table S3 The summary of the MBF1s annotation against in Pfam database.
Gene ID	Alignment start	Alignment end	Envelope start	Envelope end	Hmm acc	Hmm name	Hmm start	Hmm end	Hmm length	Bit score	Individual E-value	Clan
GbMBF1b	9	79	9	79	PF08523.10	MBF1	1	72	72	81.64	4.1e-23
GbMBF1b	87	138	87	140	PF01381.22	HTH_3	1	52	55	53.4	2e-14	CL0123
GbMBF1c.1	11	79	11	79	PF08523.10	MBF1	1	72	72	75.02	4.7e-21
GbMBF1c.1	87	138	87	140	PF01381.22	HTH_3	1	52	55	50.89	1.2e-13	CL0123
GbMBF1c.2	11	81	11	81	PF08523.10	MBF1	1	72	72	57.18	1.7e-15
GbMBF1c.2	89	141	89	143	PF01381.22	HTH_3	1	53	55	51.1	1e-13	CL0123
ZaMBF1c	11	74	11	80	PF08523.10	MBF1	1	66	72	72.03	4e-20
ZaMBF1c	88	139	88	141	PF01381.22	HTH_3	1	52	55	51.24	9.3e-14	CL0123
ZaMBF1a	9	79	9	79	PF08523.10	MBF1	1	72	72	82.89	1.6e-23
ZaMBF1a	87	138	87	140	PF01381.22	HTH_3	1	52	55	52.72	3.2e-14	CL0123
ZaMBF1b	9	79	9	79	PF08523.10	MBF1	1	72	72	84.5	5.2e-24
ZaMBF1b	87	138	87	140	PF01381.22	HTH_3	1	52	55	54.34	1e-14	CL0123
CsMBF1b.1	9	79	9	79	PF08523.10	MBF1	1	72	72	81.77	3.7e-23
CsMBF1b.2	9	79	9	79	PF08523.10	MBF1	1	72	72	80.57	8.7e-23
CsMBF1b.2	89	138	87	140	PF01381.22	HTH_3	3	52	55	50.89	1.2e-13	CL0123
CsMBF1b.3	9	79	9	79	PF08523.10	MBF1	1	72	72	81.01	6.4e-23
CsMBF1b.4	64	113	62	115	PF01381.22	HTH_3	3	52	55	51.49	7.7e-14	CL0123
CsMBF1b.4	24	54	20	54	PF08523.10	MBF1	42	72	72	28	2.2e-06
CsMBF1c	16	68	16	69	PF01381.22	HTH_3	1	53	55	41.8	9e-11	CL0123
AtMBF1a	9	79	9	79	PF08523.10	MBF1	1	72	72	80.12	1.2e-22
AtMBF1a	87	137	87	140	PF01381.22	HTH_3	1	51	55	47.42	1.4e-12	CL0123
AtMBF1c	11	83	11	83	PF08523.10	MBF1	1	72	72	75.99	2.4e-21
AtMBF1c	91	142	91	144	PF01381.22	HTH_3	1	52	55	50.62	1.4e-13	CL0123
AtMBF1b	9	79	9	79	PF08523.10	MBF1	1	72	72	84.25	6.2e-24
AtMBF1b	87	137	87	140	PF01381.22	HTH_3	1	51	55	47.97	9.7e-13	CL0123
OsMBF1c	12	81	12	81	PF08523.10	MBF1	1	72	72	71.27	7e-20
OsMBF1c	89	140	89	142	PF01381.22	HTH_3	1	52	55	42.01	7.1e-11	CL0123
OsMBF1a	9	79	9	79	PF08523.10	MBF1	1	72	72	84.15	6.7e-24
OsMBF1a	87	138	87	140	PF01381.22	HTH_3	1	52	55	51.13	1e-13	CL0123
OsMBF1b	9	70	9	78	PF08523.10	MBF1	1	63	72	69.01	3.5e-19
OsMBF1b	65	113	62	115	PF01381.22	HTH_3	4	52	55	48.42	7e-13	CL0123
PtMBF1b.1	9	79	9	79	PF08523.10	MBF1	1	72	72	86.13	1.6e-24
PtMBF1b.1	87	138	87	140	PF01381.22	HTH_3	1	52	55	46.11	3.7e-12	CL0123
PtMBF1c	11	80	11	80	PF08523.10	MBF1	1	72	72	73.55	1.4e-20
PtMBF1c	88	139	88	141	PF01381.22	HTH_3	1	52	55	49.67	2.9e-13	CL0123
PtMBF1b.2	7	77	7	77	PF08523.10	MBF1	1	72	72	83.6	9.9e-24
PtMBF1b.2	85	136	85	138	PF01381.22	HTH_3	1	52	55	49.22	3.9e-13	CL0123
