# Supplementary material for: Genome-wide characterization of the MBF1 gene family and its expression pattern in different tissues and stresses in Zanthoxylum armatum
Source: BMC Genomics. 2022 Sep 14;23:652. doi: 10.1186/s12864-022-08863-4 (PMC9472409; doi:10.1186/s12864-022-08863-4)
Supplement: Supplementary file 4 — Additional file 4: Supplementary material 4. Table S4. The motifs information discovered in MBF1 protein sequences. [file 12864_2022_8863_MOESM4_ESM.xlsx]

## Sheet: Sheet1
Table S4 The motifs information discovered in MBF1 protein sequences.
Motif ID	Amino acid sequence encode	E-value	Sites	Width	Seq Logo
1	RLDKKLTQAZLAQLINEKPQVIQEYESGKAIPNQQILSKLERALGVKLRG	1.2E-505	18	50
2	GPITQDWEPVVIRKKAPNAAAKKDEKAVNAARRAGADIETVKKSNAGTNK	5.8E-448	17	50
3	TSLNTRKLDEETENLAHDRVPTELKKAIM	1.6e-236	18	29
4	FVDVPDFLJCF	0.3	2	11
5	MPSRYP	1.3	5	6
6	DWEPIVJHKH	760	2	10
7	QARNDKKLTQSQLAQ	1300	2	15
8	FGGGQN	26000	2	6
9	RPNSLP	130000	2	6
10	GVNKAI	530000	2	6
