# Supplementary material for: Genome-wide characterization of the MBF1 gene family and its expression pattern in different tissues and stresses in Zanthoxylum armatum
Source: BMC Genomics. 2022 Sep 14;23:652. doi: 10.1186/s12864-022-08863-4 (PMC9472409; doi:10.1186/s12864-022-08863-4)
Supplement: Supplementary file 5 — Additional file 5: Supplementary material 5. Table S5. The domain information discovered in MBF1 protein sequences. [file 12864_2022_8863_MOESM5_ESM.xlsx]

## Sheet: Sheet1
Table S5 The domain information discovered in MBF1 protein sequences.
Query	Hit type	PSSM-ID	From	To	E-Value	Bitscore	Accession	Short name	Incomplete	Superfamily
Q#1 - >GbMBF1b	specific	400707	10	77	2.571e-22	83.8626	pfam08523	MBF1	-	cl07226
	superfamily	331548	87	141	2.09073e-12	60.9129	cl26727	aMBF1 superfamily	N	-
Q#2 - >GbMBF1c.1	specific	400707	12	74	1.57531e-19	76.5438	pfam08523	MBF1	-	cl07226
	superfamily	331548	28	141	2.78099e-13	63.2241	cl26727	aMBF1 superfamily	-	-
Q#3 - >GbMBF1c.2	superfamily	331548	84	152	1.51686e-12	61.2981	cl26727	aMBF1 superfamily	N	-
	specific	400707	12	74	2.03415e-12	58.8246	pfam08523	MBF1	-	cl07226
Q#4 - >ZaMBF1c	specific	400707	12	74	4.50804e-18	73.077	pfam08523	MBF1	-	cl07226
	superfamily	331548	56	143	6.21707e-13	62.4537	cl26727	aMBF1 superfamily	N	-
Q#5 - >ZaMBF1a	specific	400707	10	77	1.25402e-22	84.633	pfam08523	MBF1	-	cl07226
	superfamily	331548	85	141	7.03461e-14	64.7649	cl26727	aMBF1 superfamily	N	-
Q#6 - >ZaMBF1b	specific	400707	10	77	2.24708e-23	86.559	pfam08523	MBF1	-	cl07226
	superfamily	331548	85	141	1.21588e-14	66.6909	cl26727	aMBF1 superfamily	N	-
Q#7 - >CsMBF1b.1	specific	400707	10	77	9.87478e-21	78.0846	pfam08523	MBF1	-	cl07226
Q#8 - >CsMBF1b.2	specific	400707	10	77	1.46452e-21	81.9366	pfam08523	MBF1	-	cl07226
	superfamily	331548	85	141	4.18181e-13	62.4537	cl26727	aMBF1 superfamily	N	-
Q#9 - >CsMBF1b.3	specific	400707	10	77	1.61918e-23	86.1738	pfam08523	MBF1	-	cl07226
Q#10 - >CsMBF1b.4	superfamily	331548	60	116	1.82555e-15	67.8465	cl26727	aMBF1 superfamily	N	-
	superfamily	400707	24	52	9.68523e-05	37.6386	cl07226	MBF1 superfamily	N	-
