# Supplementary material for: Genome-wide characterization of the MBF1 gene family and its expression pattern in different tissues and stresses in Zanthoxylum armatum
Source: BMC Genomics. 2022 Sep 14;23:652. doi: 10.1186/s12864-022-08863-4 (PMC9472409; doi:10.1186/s12864-022-08863-4)
Supplement: Supplementary file 7 — Additional file 7: Supplementary material 7. Table S6. The detailed information of cis-elements detected in the MBF1 family of various species. [file 12864_2022_8863_MOESM7_ESM.xlsx]

## Sheet: Sheet1
Table S6 The detailed information of cis-elements detected in the MBF1 family of various species
Gene name	cis-element name	cis-element sequence	cis-element site		cis-element function
AtMBF1c	ABRE	CACGTG	1147	-	abscisic acid responsiveness
AtMBF1c	ABRE	ACGTG	1148	+	abscisic acid responsiveness
CsMBF1b.1	ABRE	CGCACGTGTC	547	+	abscisic acid responsiveness
CsMBF1b.1	ABRE	CACGTG	549	+	abscisic acid responsiveness
CsMBF1b.1	ABRE	ACGTG	550	+	abscisic acid responsiveness
CsMBF1b.1	ABRE	ACGTG	640	+	abscisic acid responsiveness
CsMBF1b.1	ABRE	ACGTG	1994	-	abscisic acid responsiveness
CsMBF1b.2	ABRE	CGCACGTGTC	547	+	abscisic acid responsiveness
CsMBF1b.2	ABRE	CACGTG	549	+	abscisic acid responsiveness
CsMBF1b.2	ABRE	ACGTG	550	+	abscisic acid responsiveness
CsMBF1b.2	ABRE	ACGTG	640	+	abscisic acid responsiveness
CsMBF1b.2	ABRE	ACGTG	1994	-	abscisic acid responsiveness
CsMBF1b.3	ABRE	CGCACGTGTC	547	+	abscisic acid responsiveness
CsMBF1b.3	ABRE	CACGTG	549	+	abscisic acid responsiveness
CsMBF1b.3	ABRE	ACGTG	550	+	abscisic acid responsiveness
CsMBF1b.3	ABRE	ACGTG	640	+	abscisic acid responsiveness
CsMBF1b.3	ABRE	ACGTG	1994	-	abscisic acid responsiveness
CsMBF1b.4	ABRE	CGCACGTGTC	547	+	abscisic acid responsiveness
CsMBF1b.4	ABRE	CACGTG	549	+	abscisic acid responsiveness
CsMBF1b.4	ABRE	ACGTG	550	+	abscisic acid responsiveness
CsMBF1b.4	ABRE	ACGTG	640	+	abscisic acid responsiveness
CsMBF1b.4	ABRE	ACGTG	1994	-	abscisic acid responsiveness
GbMBF1b	ABRE	ACGTG	367	-	abscisic acid responsiveness
GbMBF1b	ABRE	GCAACGTGTC	650	-	abscisic acid responsiveness
GbMBF1c.1	ABRE	ACGTG	618	-	abscisic acid responsiveness
GbMBF1c.2	ABRE	ACGTG	13	-	abscisic acid responsiveness
GbMBF1c.2	ABRE	GCAACGTGTC	898	-	abscisic acid responsiveness
GbMBF1c.2	ABRE	CACGTG	1820	-	abscisic acid responsiveness
GbMBF1c.2	ABRE	ACGTG	1821	+	abscisic acid responsiveness
OsMBF1a	ABRE	ACGTG	216	-	abscisic acid responsiveness
OsMBF1a	ABRE	TACGTGTC	772	+	abscisic acid responsiveness
OsMBF1a	ABRE	ACGTG	773	+	abscisic acid responsiveness
OsMBF1a	ABRE	ACGTG	1615	-	abscisic acid responsiveness
OsMBFb	ABRE	ACGTG	202	-	abscisic acid responsiveness
OsMBFb	ABRE	TACGTGTC	758	+	abscisic acid responsiveness
OsMBFb	ABRE	ACGTG	759	+	abscisic acid responsiveness
OsMBFb	ABRE	ACGTG	1601	-	abscisic acid responsiveness
OsMBF1c	ABRE	ACGTG	491	+	abscisic acid responsiveness
OsMBF1c	ABRE	ACGTG	676	+	abscisic acid responsiveness
PtMBF1b.1	ABRE	ACGTG	1572	-	abscisic acid responsiveness
PtMBF1b.2	ABRE	AACCCGG	702	-	abscisic acid responsiveness
PtMBF1b.2	ABRE	AACCCGG	728	+	abscisic acid responsiveness
PtMBF1b.2	ABRE	AACCCGG	1768	+	abscisic acid responsiveness
PtMBF1c	ABRE	CACGTG	1824	-	abscisic acid responsiveness
PtMBF1c	ABRE	ACGTG	1825	+	abscisic acid responsiveness
ZaMBF1a	ABRE	ACGTG	1870	-	abscisic acid responsiveness
ZaMBF1c	ABRE	ACGTG	998	-	abscisic acid responsiveness
ZaMBF1c	ABRE	ACGTG	1455	-	abscisic acid responsiveness
ZaMBF1c	ABRE	ACGTG	1640	-	abscisic acid responsiveness
ZaMBF1c	ABRE	ACGTG	1673	-	abscisic acid responsiveness
ZaMBF1c	ABRE	ACGTG	1785	-	abscisic acid responsiveness
CsMBF1c	ABRE	CACGTG	1511	-	abscisic acid responsiveness
CsMBF1c	ABRE	ACGTG	1512	+	abscisic acid responsiveness
CsMBF1c	ABRE	ACGTG	1217	+	abscisic acid responsiveness
AtMBF1a	ARE	AAACCA	718	+	anaerobic induction
AtMBF1a	ARE	AAACCA	1437	+	anaerobic induction
AtMBF1a	ARE	AAACCA	1971	+	anaerobic induction
AtMBF1b	ARE	AAACCA	795	-	anaerobic induction
AtMBF1b	ARE	AAACCA	1400	+	anaerobic induction
AtMBF1c	ARE	AAACCA	1248	-	anaerobic induction
AtMBF1c	ARE	AAACCA	1750	+	anaerobic induction
CsMBF1b.1	ARE	AAACCA	140	-	anaerobic induction
CsMBF1b.2	ARE	AAACCA	140	-	anaerobic induction
CsMBF1b.3	ARE	AAACCA	140	-	anaerobic induction
CsMBF1b.4	ARE	AAACCA	140	-	anaerobic induction
GbMBF1b	ARE	AAACCA	1367	+	anaerobic induction
GbMBF1c.1	ARE	AAACCA	1251	+	anaerobic induction
GbMBF1c.2	ARE	AAACCA	1150	-	anaerobic induction
GbMBF1c.2	ARE	AAACCA	1244	-	anaerobic induction
OsMBF1a	ARE	AAACCA	479	+	anaerobic induction
OsMBF1a	ARE	AAACCA	724	+	anaerobic induction
OsMBF1a	ARE	AAACCA	898	-	anaerobic induction
OsMBF1a	ARE	AAACCA	1315	+	anaerobic induction
OsMBF1a	ARE	AAACCA	1426	+	anaerobic induction
OsMBF1a	ARE	AAACCA	1549	-	anaerobic induction
OsMBFb	ARE	AAACCA	465	+	anaerobic induction
OsMBFb	ARE	AAACCA	710	+	anaerobic induction
OsMBFb	ARE	AAACCA	884	-	anaerobic induction
OsMBFb	ARE	AAACCA	1301	+	anaerobic induction
OsMBFb	ARE	AAACCA	1412	+	anaerobic induction
OsMBFb	ARE	AAACCA	1535	-	anaerobic induction
OsMBF1c	ARE	AAACCA	1242	+	anaerobic induction
OsMBF1c	ARE	AAACCA	1899	-	anaerobic induction
OsMBF1c	ARE	AAACCA	1909	+	anaerobic induction
PtMBF1b.1	ARE	AAACCA	300	-	anaerobic induction
PtMBF1b.1	ARE	AAACCA	930	-	anaerobic induction
PtMBF1b.1	ARE	AAACCA	1011	+	anaerobic induction
PtMBF1b.1	ARE	AAACCA	1325	+	anaerobic induction
PtMBF1b.1	ARE	AAACCA	1631	+	anaerobic induction
PtMBF1b.1	ARE	AAACCA	1880	-	anaerobic induction
PtMBF1b.2	ARE	AAACCA	40	-	anaerobic induction
PtMBF1b.2	ARE	AAACCA	58	-	anaerobic induction
PtMBF1b.2	ARE	AAACCA	895	+	anaerobic induction
PtMBF1b.2	ARE	AAACCA	1026	+	anaerobic induction
PtMBF1b.2	ARE	AAACCA	1222	+	anaerobic induction
PtMBF1b.2	ARE	AAACCA	1418	+	anaerobic induction
PtMBF1b.2	ARE	AAACCA	1831	-	anaerobic induction
PtMBF1c	ARE	AAACCA	1933	+	anaerobic induction
ZaMBF1b	ARE	AAACCA	37	-	anaerobic induction
ZaMBF1b	ARE	AAACCA	1657	+	anaerobic induction
ZaMBF1b	ARE	AAACCA	1733	+	anaerobic induction
ZaMBF1c	ARE	AAACCA	1961	+	anaerobic induction
CsMBF1c	ARE	AAACCA	1220	-	anaerobic induction
CsMBF1c	ARE	AAACCA	1448	+	anaerobic induction
CsMBF1c	ARE	AAACCA	1816	+	anaerobic induction
CsMBF1c	ARE	AAACCA	1939	+	anaerobic induction
CsMBF1c	ARE	AAACCA	1962	+	anaerobic induction
AtMBF1c	GC-motif	CCCCCG	1725	+	anoxic specific inducibility
OsMBFb	GC-motif	CCCCCG	1989	-	anoxic specific inducibility
OsMBF1c	GC-motif	CCCCCG	844	+	anoxic specific inducibility
AtMBF1a	TGA-element	AACGAC	1739	+	auxin responsiveness
AtMBF1b	TGA-element	AACGAC	860	-	auxin responsiveness
GbMBF1c.2	TGA-element	AACGAC	674	+	auxin responsiveness
OsMBF1c	TGA-element	AACGAC	309	+	auxin responsiveness
AtMBF1b	AuxRR-core	GGTCCAT	1552	+	auxin responsiveness
GbMBF1c.1	AuxRR-core	GGTCCAT	847	-	auxin responsiveness
CsMBF1c	TGA-element	AACGAC	1542	+	auxin-responsive element
CsMBF1c	TGA-element	AACGAC	1558	-	auxin-responsive element
AtMBF1a	CAAT-box	CCAAT	110	-	CAAT-box
AtMBF1a	CAAT-box	CAAAT	142	-	CAAT-box
AtMBF1a	CAAT-box	CCAAT	279	+	CAAT-box
AtMBF1a	CAAT-box	CAAAT	299	+	CAAT-box
AtMBF1a	CAAT-box	CAAAT	337	+	CAAT-box
AtMBF1a	CAAT-box	CCAAT	414	+	CAAT-box
AtMBF1a	CAAT-box	CAAAT	477	+	CAAT-box
AtMBF1a	CAAT-box	CAAAT	588	-	CAAT-box
AtMBF1a	CAAT-box	CAAAT	694	+	CAAT-box
AtMBF1a	CAAT-box	CCAAT	804	-	CAAT-box
AtMBF1a	CAAT-box	CCAAT	878	+	CAAT-box
AtMBF1a	CAAT-box	CAAAT	1082	+	CAAT-box
AtMBF1a	CAAT-box	CAAAT	1097	+	CAAT-box
AtMBF1a	CAAT-box	CAAAT	1207	+	CAAT-box
AtMBF1a	CAAT-box	CAAAT	1281	+	CAAT-box
AtMBF1a	CAAT-box	CAAAT	1390	+	CAAT-box
AtMBF1a	CAAT-box	CCAAT	1630	+	CAAT-box
AtMBF1a	CAAT-box	CAAAT	1653	-	CAAT-box
AtMBF1a	CAAT-box	CCAAT	1887	-	CAAT-box
AtMBF1a	CAAT-box	CAAAT	1910	+	CAAT-box
AtMBF1a	CAAT-box	CCAAT	1974	+	CAAT-box
AtMBF1b	CAAT-box	CAAAT	269	+	CAAT-box
AtMBF1b	CAAT-box	CAAAT	278	+	CAAT-box
AtMBF1b	CAAT-box	CAAAT	503	+	CAAT-box
AtMBF1b	CAAT-box	CAAAT	561	-	CAAT-box
AtMBF1b	CAAT-box	CAAAT	594	-	CAAT-box
AtMBF1b	CAAT-box	CAAAT	824	-	CAAT-box
AtMBF1b	CAAT-box	CAAAT	904	+	CAAT-box
AtMBF1b	CAAT-box	CAAAT	1093	-	CAAT-box
AtMBF1b	CAAT-box	CAAAT	1298	-	CAAT-box
AtMBF1b	CAAT-box	CAAAT	1385	+	CAAT-box
AtMBF1b	CAAT-box	CAAAT	1430	+	CAAT-box
AtMBF1b	CAAT-box	CAAAT	1508	-	CAAT-box
AtMBF1b	CAAT-box	CAAAT	1548	-	CAAT-box
AtMBF1b	CAAT-box	CCAAT	1603	+	CAAT-box
AtMBF1b	CAAT-box	CCAAT	1801	-	CAAT-box
AtMBF1b	CAAT-box	CAAAT	1849	+	CAAT-box
AtMBF1b	CAAT-box	CAAAT	1852	-	CAAT-box
AtMBF1c	CAAT-box	CAAAT	341	+	CAAT-box
AtMBF1c	CAAT-box	CAAAT	778	+	CAAT-box
AtMBF1c	CAAT-box	CCAAT	872	+	CAAT-box
AtMBF1c	CAAT-box	CCAAT	968	-	CAAT-box
AtMBF1c	CAAT-box	CAAAT	1003	+	CAAT-box
AtMBF1c	CAAT-box	CAAAT	1006	-	CAAT-box
AtMBF1c	CAAT-box	CCAAT	1081	+	CAAT-box
AtMBF1c	CAAT-box	CCAAT	1274	-	CAAT-box
AtMBF1c	CAAT-box	CAAAT	1362	-	CAAT-box
AtMBF1c	CAAT-box	CCAAT	1378	+	CAAT-box
AtMBF1c	CAAT-box	CAAAT	1414	+	CAAT-box
AtMBF1c	CAAT-box	CCAAT	1529	-	CAAT-box
AtMBF1c	CAAT-box	CCAAT	1891	-	CAAT-box
CsMBF1b.1	CAAT-box	CCAAT	49	+	CAAT-box
CsMBF1b.1	CAAT-box	CAAAT	247	-	CAAT-box
CsMBF1b.1	CAAT-box	CAAAT	374	+	CAAT-box
CsMBF1b.1	CAAT-box	CCAAT	389	+	CAAT-box
CsMBF1b.1	CAAT-box	CAAAT	749	-	CAAT-box
CsMBF1b.1	CAAT-box	CCAAT	844	-	CAAT-box
CsMBF1b.1	CAAT-box	CAAAT	1209	-	CAAT-box
CsMBF1b.1	CAAT-box	CCAAT	1273	-	CAAT-box
CsMBF1b.1	CAAT-box	CAAAT	1337	-	CAAT-box
CsMBF1b.1	CAAT-box	CAAAT	1351	-	CAAT-box
CsMBF1b.1	CAAT-box	CCAAT	1412	+	CAAT-box
CsMBF1b.1	CAAT-box	CAAAT	1468	-	CAAT-box
CsMBF1b.1	CAAT-box	CAAAT	1557	-	CAAT-box
CsMBF1b.1	CAAT-box	CAAAT	1604	-	CAAT-box
CsMBF1b.1	CAAT-box	CAAAT	1707	-	CAAT-box
CsMBF1b.2	CAAT-box	CCAAT	49	+	CAAT-box
CsMBF1b.2	CAAT-box	CAAAT	247	-	CAAT-box
CsMBF1b.2	CAAT-box	CAAAT	374	+	CAAT-box
CsMBF1b.2	CAAT-box	CCAAT	389	+	CAAT-box
CsMBF1b.2	CAAT-box	CAAAT	749	-	CAAT-box
CsMBF1b.2	CAAT-box	CCAAT	844	-	CAAT-box
CsMBF1b.2	CAAT-box	CAAAT	1209	-	CAAT-box
CsMBF1b.2	CAAT-box	CCAAT	1273	-	CAAT-box
CsMBF1b.2	CAAT-box	CAAAT	1337	-	CAAT-box
CsMBF1b.2	CAAT-box	CAAAT	1351	-	CAAT-box
CsMBF1b.2	CAAT-box	CCAAT	1412	+	CAAT-box
CsMBF1b.2	CAAT-box	CAAAT	1468	-	CAAT-box
CsMBF1b.2	CAAT-box	CAAAT	1557	-	CAAT-box
CsMBF1b.2	CAAT-box	CAAAT	1604	-	CAAT-box
CsMBF1b.2	CAAT-box	CAAAT	1707	-	CAAT-box
CsMBF1b.3	CAAT-box	CCAAT	49	+	CAAT-box
CsMBF1b.3	CAAT-box	CAAAT	247	-	CAAT-box
CsMBF1b.3	CAAT-box	CAAAT	374	+	CAAT-box
CsMBF1b.3	CAAT-box	CCAAT	389	+	CAAT-box
CsMBF1b.3	CAAT-box	CAAAT	749	-	CAAT-box
CsMBF1b.3	CAAT-box	CCAAT	844	-	CAAT-box
CsMBF1b.3	CAAT-box	CAAAT	1209	-	CAAT-box
CsMBF1b.3	CAAT-box	CCAAT	1273	-	CAAT-box
CsMBF1b.3	CAAT-box	CAAAT	1337	-	CAAT-box
CsMBF1b.3	CAAT-box	CAAAT	1351	-	CAAT-box
CsMBF1b.3	CAAT-box	CCAAT	1412	+	CAAT-box
CsMBF1b.3	CAAT-box	CAAAT	1468	-	CAAT-box
CsMBF1b.3	CAAT-box	CAAAT	1557	-	CAAT-box
CsMBF1b.3	CAAT-box	CAAAT	1604	-	CAAT-box
CsMBF1b.3	CAAT-box	CAAAT	1707	-	CAAT-box
CsMBF1b.4	CAAT-box	CCAAT	49	+	CAAT-box
CsMBF1b.4	CAAT-box	CAAAT	247	-	CAAT-box
CsMBF1b.4	CAAT-box	CAAAT	374	+	CAAT-box
CsMBF1b.4	CAAT-box	CCAAT	389	+	CAAT-box
CsMBF1b.4	CAAT-box	CAAAT	749	-	CAAT-box
CsMBF1b.4	CAAT-box	CCAAT	844	-	CAAT-box
CsMBF1b.4	CAAT-box	CAAAT	1209	-	CAAT-box
CsMBF1b.4	CAAT-box	CCAAT	1273	-	CAAT-box
CsMBF1b.4	CAAT-box	CAAAT	1337	-	CAAT-box
CsMBF1b.4	CAAT-box	CAAAT	1351	-	CAAT-box
CsMBF1b.4	CAAT-box	CCAAT	1412	+	CAAT-box
CsMBF1b.4	CAAT-box	CAAAT	1468	-	CAAT-box
CsMBF1b.4	CAAT-box	CAAAT	1557	-	CAAT-box
CsMBF1b.4	CAAT-box	CAAAT	1604	-	CAAT-box
CsMBF1b.4	CAAT-box	CAAAT	1707	-	CAAT-box
GbMBF1b	CAAT-box	CAAAT	62	+	CAAT-box
GbMBF1b	CAAT-box	CAAAT	83	+	CAAT-box
GbMBF1b	CAAT-box	CAAAT	97	+	CAAT-box
GbMBF1b	CAAT-box	CCAAT	205	-	CAAT-box
GbMBF1b	CAAT-box	CAAAT	272	-	CAAT-box
GbMBF1b	CAAT-box	CCAAT	433	-	CAAT-box
GbMBF1b	CAAT-box	CAAAT	573	+	CAAT-box
GbMBF1b	CAAT-box	CCAAT	638	+	CAAT-box
GbMBF1b	CAAT-box	CAAAT	702	+	CAAT-box
GbMBF1b	CAAT-box	CAAAT	839	+	CAAT-box
GbMBF1b	CAAT-box	CAAAT	842	-	CAAT-box
GbMBF1b	CAAT-box	CAAAT	916	+	CAAT-box
GbMBF1b	CAAT-box	CAAAT	923	+	CAAT-box
GbMBF1b	CAAT-box	CAAAT	1007	+	CAAT-box
GbMBF1b	CAAT-box	CAAAT	1070	+	CAAT-box
GbMBF1b	CAAT-box	CAAAT	1182	+	CAAT-box
GbMBF1b	CAAT-box	CCAAT	1245	+	CAAT-box
GbMBF1b	CAAT-box	CAAAT	1351	+	CAAT-box
GbMBF1b	CAAT-box	CCAAT	1393	+	CAAT-box
GbMBF1b	CAAT-box	CAAAT	1415	+	CAAT-box
GbMBF1b	CAAT-box	CAAAT	1533	+	CAAT-box
GbMBF1b	CAAT-box	CCAAT	1634	+	CAAT-box
GbMBF1b	CAAT-box	CCAAT	1659	+	CAAT-box
GbMBF1b	CAAT-box	CAAAT	1665	+	CAAT-box
GbMBF1b	CAAT-box	CCAAT	1854	-	CAAT-box
GbMBF1b	CAAT-box	CAAAT	1922	-	CAAT-box
GbMBF1c.1	CAAT-box	CAAAT	312	-	CAAT-box
GbMBF1c.1	CAAT-box	CCAAT	969	+	CAAT-box
GbMBF1c.1	CAAT-box	CAAAT	1575	+	CAAT-box
GbMBF1c.1	CAAT-box	CAAAT	1750	+	CAAT-box
GbMBF1c.1	CAAT-box	CAAAT	1770	+	CAAT-box
GbMBF1c.1	CAAT-box	CCAAT	1839	+	CAAT-box
GbMBF1c.1	CAAT-box	CAAAT	1847	-	CAAT-box
GbMBF1c.1	CAAT-box	CAAAT	1913	+	CAAT-box
GbMBF1c.2	CAAT-box	CCAAT	142	+	CAAT-box
GbMBF1c.2	CAAT-box	CCAAT	230	+	CAAT-box
GbMBF1c.2	CAAT-box	CCAAT	494	-	CAAT-box
GbMBF1c.2	CAAT-box	CCAAT	1000	-	CAAT-box
GbMBF1c.2	CAAT-box	CCAAT	1103	-	CAAT-box
GbMBF1c.2	CAAT-box	CAAAT	1241	-	CAAT-box
GbMBF1c.2	CAAT-box	CCAAT	1385	-	CAAT-box
GbMBF1c.2	CAAT-box	CCAAT	1430	-	CAAT-box
GbMBF1c.2	CAAT-box	CAAAT	1701	-	CAAT-box
GbMBF1c.2	CAAT-box	CCAAT	1907	+	CAAT-box
OsMBF1a	CAAT-box	CAAAT	15	-	CAAT-box
OsMBF1a	CAAT-box	CCAAT	287	+	CAAT-box
OsMBF1a	CAAT-box	CCAAT	498	+	CAAT-box
OsMBF1a	CAAT-box	CCAAT	612	+	CAAT-box
OsMBF1a	CAAT-box	CAAAT	623	-	CAAT-box
OsMBF1a	CAAT-box	CCAAT	635	+	CAAT-box
OsMBF1a	CAAT-box	CAAAT	648	+	CAAT-box
OsMBF1a	CAAT-box	CAAAT	733	+	CAAT-box
OsMBF1a	CAAT-box	CAAAT	890	-	CAAT-box
OsMBF1a	CAAT-box	CCAAT	910	-	CAAT-box
OsMBF1a	CAAT-box	CAAAT	1044	-	CAAT-box
OsMBF1a	CAAT-box	CAAAT	1060	+	CAAT-box
OsMBF1a	CAAT-box	CAAAT	1777	+	CAAT-box
OsMBFb	CAAT-box	CAAAT	1	-	CAAT-box
OsMBFb	CAAT-box	CCAAT	273	+	CAAT-box
OsMBFb	CAAT-box	CCAAT	484	+	CAAT-box
OsMBFb	CAAT-box	CCAAT	598	+	CAAT-box
OsMBFb	CAAT-box	CAAAT	609	-	CAAT-box
OsMBFb	CAAT-box	CCAAT	621	+	CAAT-box
OsMBFb	CAAT-box	CAAAT	634	+	CAAT-box
OsMBFb	CAAT-box	CAAAT	719	+	CAAT-box
OsMBFb	CAAT-box	CAAAT	876	-	CAAT-box
OsMBFb	CAAT-box	CCAAT	896	-	CAAT-box
OsMBFb	CAAT-box	CAAAT	1030	-	CAAT-box
OsMBFb	CAAT-box	CAAAT	1046	+	CAAT-box
OsMBFb	CAAT-box	CAAAT	1763	+	CAAT-box
OsMBF1c	CAAT-box	CCAAT	205	+	CAAT-box
OsMBF1c	CAAT-box	CAAAT	419	+	CAAT-box
OsMBF1c	CAAT-box	CAAAT	938	-	CAAT-box
OsMBF1c	CAAT-box	CAAAT	957	-	CAAT-box
OsMBF1c	CAAT-box	CAAAT	1115	-	CAAT-box
OsMBF1c	CAAT-box	CCAAT	1162	+	CAAT-box
OsMBF1c	CAAT-box	CCAAT	1171	+	CAAT-box
OsMBF1c	CAAT-box	CAAAT	1182	+	CAAT-box
OsMBF1c	CAAT-box	CAAAT	1193	+	CAAT-box
OsMBF1c	CAAT-box	CAAAT	1299	-	CAAT-box
OsMBF1c	CAAT-box	CAAAT	1610	+	CAAT-box
OsMBF1c	CAAT-box	CCAAT	1681	-	CAAT-box
PtMBF1b.1	CAAT-box	CAAAT	573	+	CAAT-box
PtMBF1b.1	CAAT-box	CAAAT	576	-	CAAT-box
PtMBF1b.1	CAAT-box	CCAAT	1014	+	CAAT-box
PtMBF1b.1	CAAT-box	CCAAT	1091	-	CAAT-box
PtMBF1b.1	CAAT-box	CAAAT	1119	+	CAAT-box
PtMBF1b.1	CAAT-box	CCAAT	1239	-	CAAT-box
PtMBF1b.1	CAAT-box	CAAAT	1294	+	CAAT-box
PtMBF1b.1	CAAT-box	CAAAT	1478	+	CAAT-box
PtMBF1b.1	CAAT-box	CAAAT	1500	+	CAAT-box
PtMBF1b.1	CAAT-box	CAAAT	1565	+	CAAT-box
PtMBF1b.1	CAAT-box	CAAAT	1835	+	CAAT-box
PtMBF1b.2	CAAT-box	CAAAT	81	-	CAAT-box
PtMBF1b.2	CAAT-box	CAAAT	373	-	CAAT-box
PtMBF1b.2	CAAT-box	CCAAT	550	+	CAAT-box
PtMBF1b.2	CAAT-box	CAAAT	566	+	CAAT-box
PtMBF1b.2	CAAT-box	CAAAT	910	+	CAAT-box
PtMBF1b.2	CAAT-box	CAAAT	976	+	CAAT-box
PtMBF1b.2	CAAT-box	CAAAT	1106	+	CAAT-box
PtMBF1b.2	CAAT-box	CAAAT	1172	+	CAAT-box
PtMBF1b.2	CAAT-box	CAAAT	1301	+	CAAT-box
PtMBF1b.2	CAAT-box	CAAAT	1649	+	CAAT-box
PtMBF1b.2	CAAT-box	CAAAT	1659	-	CAAT-box
PtMBF1b.2	CAAT-box	TGCAAATCT	1937	+	CAAT-box
PtMBF1b.2	CAAT-box	CAAAT	1939	+	CAAT-box
PtMBF1c	CAAT-box	CAAAT	239	-	CAAT-box
PtMBF1c	CAAT-box	CCAAT	477	+	CAAT-box
PtMBF1c	CAAT-box	CCAAT	560	-	CAAT-box
PtMBF1c	CAAT-box	CAAAT	618	-	CAAT-box
PtMBF1c	CAAT-box	CAAAT	954	+	CAAT-box
PtMBF1c	CAAT-box	CAAAT	1012	+	CAAT-box
PtMBF1c	CAAT-box	CAAAT	1112	-	CAAT-box
PtMBF1c	CAAT-box	CAAAT	1208	+	CAAT-box
PtMBF1c	CAAT-box	CCAAT	1352	-	CAAT-box
PtMBF1c	CAAT-box	CAAAT	1596	-	CAAT-box
PtMBF1c	CAAT-box	CCAAT	1846	+	CAAT-box
ZaMBF1a	CAAT-box	CAAAT	53	-	CAAT-box
ZaMBF1a	CAAT-box	CCAAT	151	+	CAAT-box
ZaMBF1a	CAAT-box	CCAAT	197	-	CAAT-box
ZaMBF1a	CAAT-box	CCAAT	259	-	CAAT-box
ZaMBF1a	CAAT-box	CAAAT	278	+	CAAT-box
ZaMBF1a	CAAT-box	CAAAT	387	-	CAAT-box
ZaMBF1a	CAAT-box	CAAAT	399	-	CAAT-box
ZaMBF1a	CAAT-box	CAAAT	406	-	CAAT-box
ZaMBF1a	CAAT-box	CAAAT	478	-	CAAT-box
ZaMBF1a	CAAT-box	CAAAT	580	+	CAAT-box
ZaMBF1a	CAAT-box	CAAAT	617	+	CAAT-box
ZaMBF1a	CAAT-box	CCAAT	806	+	CAAT-box
ZaMBF1a	CAAT-box	CAAAT	875	+	CAAT-box
ZaMBF1a	CAAT-box	CCAAT	1038	-	CAAT-box
ZaMBF1a	CAAT-box	CCAAT	1405	+	CAAT-box
ZaMBF1a	CAAT-box	CAAAT	1598	-	CAAT-box
ZaMBF1a	CAAT-box	CCAAT	1627	-	CAAT-box
ZaMBF1a	CAAT-box	CAAAT	1653	+	CAAT-box
ZaMBF1a	CAAT-box	CAAAT	1669	+	CAAT-box
ZaMBF1a	CAAT-box	CAAAT	1752	-	CAAT-box
ZaMBF1a	CAAT-box	CAAAT	1980	-	CAAT-box
ZaMBF1b	CAAT-box	CAAAT	163	-	CAAT-box
ZaMBF1b	CAAT-box	CAAAT	188	-	CAAT-box
ZaMBF1b	CAAT-box	CAAAT	384	-	CAAT-box
ZaMBF1b	CAAT-box	CAAAT	605	-	CAAT-box
ZaMBF1b	CAAT-box	CAAAT	657	-	CAAT-box
ZaMBF1b	CAAT-box	CCAAT	744	-	CAAT-box
ZaMBF1b	CAAT-box	CAAAT	1072	-	CAAT-box
ZaMBF1b	CAAT-box	CCAAT	1087	-	CAAT-box
ZaMBF1b	CAAT-box	CAAAT	1183	+	CAAT-box
ZaMBF1b	CAAT-box	CAAAT	1195	-	CAAT-box
ZaMBF1b	CAAT-box	CCAAT	1364	-	CAAT-box
ZaMBF1b	CAAT-box	CAAAT	1648	+	CAAT-box
ZaMBF1b	CAAT-box	CAAAT	1679	-	CAAT-box
ZaMBF1b	CAAT-box	CAAAT	1703	+	CAAT-box
ZaMBF1b	CAAT-box	CAAAT	1711	+	CAAT-box
ZaMBF1b	CAAT-box	CAAAT	1814	+	CAAT-box
ZaMBF1c	CAAT-box	CAAAT	21	-	CAAT-box
ZaMBF1c	CAAT-box	CAAAT	49	-	CAAT-box
ZaMBF1c	CAAT-box	CAAAT	58	-	CAAT-box
ZaMBF1c	CAAT-box	CAAAT	97	+	CAAT-box
ZaMBF1c	CAAT-box	CAAAT	100	-	CAAT-box
ZaMBF1c	CAAT-box	CCAAT	166	-	CAAT-box
ZaMBF1c	CAAT-box	CAAAT	171	-	CAAT-box
ZaMBF1c	CAAT-box	CAAAT	205	+	CAAT-box
ZaMBF1c	CAAT-box	CCAAT	255	-	CAAT-box
ZaMBF1c	CAAT-box	CAAAT	266	-	CAAT-box
ZaMBF1c	CAAT-box	CAAAT	341	-	CAAT-box
ZaMBF1c	CAAT-box	CAAAT	408	-	CAAT-box
ZaMBF1c	CAAT-box	CAAAT	436	-	CAAT-box
ZaMBF1c	CAAT-box	CCAAT	444	-	CAAT-box
ZaMBF1c	CAAT-box	CCAAT	497	-	CAAT-box
ZaMBF1c	CAAT-box	CCAAT	598	+	CAAT-box
ZaMBF1c	CAAT-box	CAAAT	662	-	CAAT-box
ZaMBF1c	CAAT-box	TGCCAAC	732	-	CAAT-box
ZaMBF1c	CAAT-box	CAAAT	746	-	CAAT-box
ZaMBF1c	CAAT-box	CAAAT	782	-	CAAT-box
ZaMBF1c	CAAT-box	CAAAT	1101	+	CAAT-box
ZaMBF1c	CAAT-box	CAAAT	1126	-	CAAT-box
ZaMBF1c	CAAT-box	CAAAT	1227	+	CAAT-box
ZaMBF1c	CAAT-box	CAAAT	1291	-	CAAT-box
ZaMBF1c	CAAT-box	CCAAT	1629	-	CAAT-box
ZaMBF1c	CAAT-box	CAAAT	1696	-	CAAT-box
ZaMBF1c	CAAT-box	CCAAT	1770	+	CAAT-box
CsMBF1c	CAAT-box	CCAAT	267	+	CAAT-box
CsMBF1c	CAAT-box	CCAAT	490	+	CAAT-box
CsMBF1c	CAAT-box	CCAAT	610	+	CAAT-box
CsMBF1c	CAAT-box	CCAAT	912	-	CAAT-box
CsMBF1c	CAAT-box	CCAAT	1064	+	CAAT-box
CsMBF1c	CAAT-box	CAAAT	141	-	CAAT-box
CsMBF1c	CAAT-box	CAAAT	338	-	CAAT-box
CsMBF1c	CAAT-box	CAAAT	1042	-	CAAT-box
CsMBF1c	CAAT-box	CAAAT	1270	-	CAAT-box
CsMBF1c	CAAT-box	CAAAT	1623	-	CAAT-box
CsMBF1c	CAAT-box	CAAAT	1672	-	CAAT-box
CsMBF1c	CAAT-box	CAAAT	1847	-	CAAT-box
ZaMBF1a	circadian	CAAAGATATC	1080	+	circadian control
AtMBF1b	TC-rich repeats	GTTTTCTTAC	349	+	defense and stress responsiveness
AtMBF1c	TC-rich repeats	GTTTTCTTAC	399	-	defense and stress responsiveness
GbMBF1c.1	TC-rich repeats	ATTCTCTAAC	1131	+	defense and stress responsiveness
GbMBF1c.2	TC-rich repeats	ATTCTCTAAC	1718	-	defense and stress responsiveness
PtMBF1b.2	TC-rich repeats	GTTTTCTTAC	120	-	defense and stress responsiveness
ZaMBF1a	TC-rich repeats	GTTTTCTTAC	1564	-	defense and stress responsiveness
CsMBF1c	TC-rich repeats	GTTTTCTTAC	1338	+	defense and stress responsiveness
AtMBF1a	MBS	CAACTG	952	+	drought inducibility
AtMBF1b	MBS	CAACTG	1343	+	drought inducibility
AtMBF1c	MBS	CAACTG	626	-	drought inducibility
CsMBF1b.1	MBS	CAACTG	869	+	drought inducibility
CsMBF1b.1	MBS	CAACTG	1862	+	drought inducibility
CsMBF1b.2	MBS	CAACTG	869	+	drought inducibility
CsMBF1b.2	MBS	CAACTG	1862	+	drought inducibility
CsMBF1b.3	MBS	CAACTG	869	+	drought inducibility
CsMBF1b.3	MBS	CAACTG	1862	+	drought inducibility
CsMBF1b.4	MBS	CAACTG	869	+	drought inducibility
CsMBF1b.4	MBS	CAACTG	1862	+	drought inducibility
GbMBF1c.2	MBS	CAACTG	623	+	drought inducibility
GbMBF1c.2	MBS	CAACTG	1991	-	drought inducibility
OsMBF1a	MBS	CAACTG	1272	-	drought inducibility
OsMBFb	MBS	CAACTG	1258	-	drought inducibility
OsMBF1c	MBS	CAACTG	139	+	drought inducibility
OsMBF1c	MBS	CAACTG	1027	-	drought inducibility
ZaMBF1a	MBS	CAACTG	947	+	drought inducibility
CsMBF1c	MBS	CAACTG	1796	-	drought inducibility
GbMBF1b	MBSI	aaaAaaC(G/C)GTTA	392	-	flavonoid biosynthetic genes regulation
AtMBF1c	TATC-box	TATCCCA	551	+	gibberellin responsiveness
CsMBF1b.1	TATC-box	TATCCCA	31	-	gibberellin responsiveness
CsMBF1b.2	TATC-box	TATCCCA	31	-	gibberellin responsiveness
CsMBF1b.3	TATC-box	TATCCCA	31	-	gibberellin responsiveness
CsMBF1b.4	TATC-box	TATCCCA	31	-	gibberellin responsiveness
GbMBF1c.1	TATC-box	TATCCCA	1127	-	gibberellin responsiveness
PtMBF1b.2	TATC-box	TATCCCA	846	+	gibberellin responsiveness
PtMBF1b.2	TATC-box	TATCCCA	1042	+	gibberellin responsiveness
PtMBF1b.2	TATC-box	TATCCCA	1238	+	gibberellin responsiveness
AtMBF1a	GARE-motif	TCTGTTG	1426	-	gibberellin responsiveness
AtMBF1b	P-box	CCTTTTG	1610	-	gibberellin responsiveness
AtMBF1c	P-box	CCTTTTG	581	-	gibberellin responsiveness
AtMBF1c	P-box	CCTTTTG	1067	+	gibberellin responsiveness
AtMBF1c	GARE-motif	TCTGTTG	175	+	gibberellin responsiveness
CsMBF1b.1	GARE-motif	TCTGTTG	451	-	gibberellin responsiveness
CsMBF1b.2	GARE-motif	TCTGTTG	451	-	gibberellin responsiveness
CsMBF1b.3	GARE-motif	TCTGTTG	451	-	gibberellin responsiveness
CsMBF1b.4	GARE-motif	TCTGTTG	451	-	gibberellin responsiveness
GbMBF1c.1	P-box	CCTTTTG	1712	+	gibberellin responsiveness
GbMBF1c.2	P-box	CCTTTTG	1914	-	gibberellin responsiveness
PtMBF1b.2	P-box	CCTTTTG	1030	-	gibberellin responsiveness
PtMBF1b.2	P-box	CCTTTTG	1226	-	gibberellin responsiveness
PtMBF1b.2	P-box	CCTTTTG	1422	-	gibberellin responsiveness
CsMBF1c	GARE-motif	TCTGTTG	707	+	gibberellin responsivet
CsMBF1c	GARE-motif	TCTGTTG	1617	-	gibberellin responsivet
CsMBF1c	GT1-motif	GGTTAA	1534	-	light responsiveness
CsMBF1c	GT1-motif	GGTTAAT	1085	+	light responsiveness
GbMBF1c.1	ACE	CTAACGTATT	363	-	light responsiveness
OsMBF1a	ACE	GACACGTATG	770	-	light responsiveness
OsMBFb	ACE	GACACGTATG	756	-	light responsiveness
AtMBF1c	G-Box	CACGTG	1147	-	light responsiveness
AtMBF1c	G-box	CACGTG	1147	-	light responsiveness
AtMBF1c	G-box	CACGAC	1591	+	light responsiveness
CsMBF1b.1	G-Box	CACGTG	549	+	light responsiveness
CsMBF1b.1	G-Box	CACGTT	639	-	light responsiveness
CsMBF1b.1	G-box	CACGTG	549	+	light responsiveness
CsMBF1b.1	G-box	CACGTC	1994	+	light responsiveness
CsMBF1b.2	G-box	CACGTG	549	+	light responsiveness
CsMBF1b.2	G-box	CACGTC	1994	+	light responsiveness
CsMBF1b.2	G-Box	CACGTG	549	+	light responsiveness
CsMBF1b.2	G-Box	CACGTT	639	-	light responsiveness
CsMBF1b.3	G-box	CACGTG	549	+	light responsiveness
CsMBF1b.3	G-box	CACGTC	1994	+	light responsiveness
CsMBF1b.3	G-Box	CACGTG	549	+	light responsiveness
CsMBF1b.3	G-Box	CACGTT	639	-	light responsiveness
CsMBF1b.4	G-Box	CACGTG	549	+	light responsiveness
CsMBF1b.4	G-Box	CACGTT	639	-	light responsiveness
CsMBF1b.4	G-box	CACGTG	549	+	light responsiveness
CsMBF1b.4	G-box	CACGTC	1994	+	light responsiveness
GbMBF1b	G-box	TACGTG	367	-	light responsiveness
GbMBF1c.1	G-box	TACGTG	618	-	light responsiveness
GbMBF1c.2	G-box	GCCACGTGGA	1818	+	light responsiveness
GbMBF1c.2	G-box	CACGTG	1820	-	light responsiveness
GbMBF1c.2	G-Box	CACGTT	13	+	light responsiveness
GbMBF1c.2	G-Box	CACGTG	1820	-	light responsiveness
OsMBF1a	G-Box	CACGTT	216	+	light responsiveness
OsMBF1a	G-Box	CACGTT	1615	+	light responsiveness
OsMBF1a	G-box	TACGTG	772	+	light responsiveness
OsMBF1a	G-box	TAAACGTG	1615	-	light responsiveness
OsMBF1a	G-box	CACGAC	1908	-	light responsiveness
OsMBFb	G-box	TACGTG	758	+	light responsiveness
OsMBFb	G-box	TAAACGTG	1601	-	light responsiveness
OsMBFb	G-box	CACGAC	1894	-	light responsiveness
OsMBFb	G-Box	CACGTT	202	+	light responsiveness
OsMBFb	G-Box	CACGTT	1601	+	light responsiveness
OsMBF1c	G-box	TACGTG	490	+	light responsiveness
OsMBF1c	G-box	GCCACGTGGA	673	-	light responsiveness
OsMBF1c	G-box	CACGTC	675	-	light responsiveness
PtMBF1b.1	G-Box	CACGTT	1572	+	light responsiveness
PtMBF1c	G-box	CACGTG	1824	-	light responsiveness
PtMBF1c	G-Box	CACGTG	1824	-	light responsiveness
ZaMBF1a	G-box	CACGTC	1870	+	light responsiveness
ZaMBF1c	G-Box	CACGTT	998	+	light responsiveness
ZaMBF1c	G-Box	CACGTT	1455	+	light responsiveness
ZaMBF1c	G-box	TAAACGTG	998	-	light responsiveness
ZaMBF1c	G-box	CACGTC	1640	+	light responsiveness
ZaMBF1c	G-box	CACGTC	1673	+	light responsiveness
ZaMBF1c	G-box	CACGTC	1785	+	light responsiveness
AtMBF1a	GT1-motif	GGTTAA	127	-	light responsiveness
AtMBF1a	GT1-motif	GGTTAA	1228	-	light responsiveness
AtMBF1a	3-AF1 binding site	TAAGAGAGGAA	914	+	light responsiveness
AtMBF1c	Sp1	GGGCGG	1722	-	light responsiveness
CsMBF1b.1	GT1-motif	GGTTAA	1771	-	light responsiveness
CsMBF1b.2	GT1-motif	GGTTAA	1771	-	light responsiveness
CsMBF1b.3	GT1-motif	GGTTAA	1771	-	light responsiveness
CsMBF1b.4	GT1-motif	GGTTAA	1771	-	light responsiveness
GbMBF1c.1	3-AF1 binding site	TAAGAGAGGAA	1286	+	light responsiveness
GbMBF1c.1	3-AF1 binding site	TAAGAGAGGAA	1518	+	light responsiveness
GbMBF1c.2	3-AF1 binding site	TAAGAGAGGAA	1438	-	light responsiveness
OsMBF1a	Sp1	GGGCGG	563	+	light responsiveness
OsMBFb	Sp1	GGGCGG	549	+	light responsiveness
OsMBF1c	GT1-motif	GGTTAAT	233	-	light responsiveness
OsMBF1c	GT1-motif	GGTTAA	234	-	light responsiveness
OsMBF1c	GT1-motif	GGTTAAT	1684	+	light responsiveness
PtMBF1b.1	GT1-motif	GGTTAA	153	-	light responsiveness
PtMBF1b.1	GT1-motif	GGTTAA	1508	-	light responsiveness
PtMBF1b.2	GT1-motif	GGTTAAT	633	+	light responsiveness
PtMBF1b.2	GT1-motif	GGTTAA	724	+	light responsiveness
PtMBF1b.2	GT1-motif	GGTTAA	726	-	light responsiveness
PtMBF1b.2	GT1-motif	GGTTAA	1733	-	light responsiveness
ZaMBF1a	GT1-motif	GGTTAA	846	-	light responsiveness
ZaMBF1a	GT1-motif	GGTTAA	1020	-	light responsiveness
ZaMBF1b	GT1-motif	GGTTAA	9	+	light responsiveness
ZaMBF1b	Sp1	GGGCGG	1842	+	light responsiveness
ZaMBF1c	GT1-motif	GGTTAA	86	-	light responsiveness
CsMBF1b.1	MRE	AACCTAA	1823	+	light responsiveness
CsMBF1c	ACE	GACACGTATG	1551	-	light responsiveness
CsMBF1c	G-box	CACGTG	1511	-	light responsiveness
CsMBF1c	G-Box	CACGTT	1216	-	light responsiveness
CsMBF1c	G-Box	CACGTG	1511	-	light responsiveness
AtMBF1a	LTR	CCGAAA	1235	-	low-temperature responsiveness
AtMBF1b	LTR	CCGAAA	1741	-	low-temperature responsiveness
CsMBF1b.1	LTR	CCGAAA	906	-	low-temperature responsiveness
CsMBF1b.1	LTR	CCGAAA	931	-	low-temperature responsiveness
CsMBF1b.2	LTR	CCGAAA	906	-	low-temperature responsiveness
CsMBF1b.2	LTR	CCGAAA	931	-	low-temperature responsiveness
CsMBF1b.3	LTR	CCGAAA	906	-	low-temperature responsiveness
CsMBF1b.3	LTR	CCGAAA	931	-	low-temperature responsiveness
CsMBF1b.4	LTR	CCGAAA	906	-	low-temperature responsiveness
CsMBF1b.4	LTR	CCGAAA	931	-	low-temperature responsiveness
GbMBF1c.1	LTR	CCGAAA	1369	+	low-temperature responsiveness
GbMBF1c.2	LTR	CCGAAA	666	-	low-temperature responsiveness
OsMBF1a	LTR	CCGAAA	263	-	low-temperature responsiveness
OsMBFb	LTR	CCGAAA	249	-	low-temperature responsiveness
OsMBF1c	LTR	CCGAAA	1622	+	low-temperature responsiveness
PtMBF1b.1	LTR	CCGAAA	862	+	low-temperature responsiveness
PtMBF1b.2	LTR	CCGAAA	162	+	low-temperature responsiveness
ZaMBF1b	LTR	CCGAAA	2	+	low-temperature responsiveness
ZaMBF1b	LTR	CCGAAA	1417	+	low-temperature responsiveness
ZaMBF1b	LTR	CCGAAA	1742	+	low-temperature responsiveness
ZaMBF1b	LTR	CCGAAA	1786	+	low-temperature responsiveness
ZaMBF1c	LTR	CCGAAA	837	+	low-temperature responsiveness
ZaMBF1c	LTR	CCGAAA	898	+	low-temperature responsiveness
ZaMBF1c	LTR	CCGAAA	1018	-	low-temperature responsiveness
ZaMBF1c	LTR	CCGAAA	1048	-	low-temperature responsiveness
ZaMBF1c	LTR	CCGAAA	1140	+	low-temperature responsiveness
AtMBF1b	CGTCA-motif	CGTCA	318	-	MeJA responsiveness
AtMBF1b	CGTCA-motif	CGTCA	872	+	MeJA responsiveness
AtMBF1b	CGTCA-motif	CGTCA	1762	+	MeJA responsiveness
AtMBF1b	TGACG-motif	TGACG	318	+	MeJA responsiveness
AtMBF1b	TGACG-motif	TGACG	872	-	MeJA responsiveness
AtMBF1b	TGACG-motif	TGACG	1762	-	MeJA responsiveness
CsMBF1b.1	CGTCA-motif	CGTCA	1996	+	MeJA responsiveness
CsMBF1b.1	TGACG-motif	TGACG	1996	-	MeJA responsiveness
CsMBF1b.2	CGTCA-motif	CGTCA	1996	+	MeJA responsiveness
CsMBF1b.2	TGACG-motif	TGACG	1996	-	MeJA responsiveness
CsMBF1b.3	CGTCA-motif	CGTCA	1996	+	MeJA responsiveness
CsMBF1b.3	TGACG-motif	TGACG	1996	-	MeJA responsiveness
CsMBF1b.4	TGACG-motif	TGACG	1996	-	MeJA responsiveness
CsMBF1b.4	CGTCA-motif	CGTCA	1996	+	MeJA responsiveness
GbMBF1c.1	CGTCA-motif	CGTCA	1923	-	MeJA responsiveness
GbMBF1c.1	TGACG-motif	TGACG	1923	+	MeJA responsiveness
OsMBF1c	CGTCA-motif	CGTCA	355	+	MeJA responsiveness
OsMBF1c	CGTCA-motif	CGTCA	661	-	MeJA responsiveness
OsMBF1c	CGTCA-motif	CGTCA	827	+	MeJA responsiveness
OsMBF1c	CGTCA-motif	CGTCA	839	+	MeJA responsiveness
OsMBF1c	TGACG-motif	TGACG	355	-	MeJA responsiveness
OsMBF1c	TGACG-motif	TGACG	661	+	MeJA responsiveness
OsMBF1c	TGACG-motif	TGACG	827	-	MeJA responsiveness
OsMBF1c	TGACG-motif	TGACG	839	-	MeJA responsiveness
ZaMBF1a	TGACG-motif	TGACG	908	-	MeJA responsiveness
ZaMBF1a	TGACG-motif	TGACG	1872	-	MeJA responsiveness
ZaMBF1a	CGTCA-motif	CGTCA	908	+	MeJA responsiveness
ZaMBF1a	CGTCA-motif	CGTCA	1872	+	MeJA responsiveness
ZaMBF1b	TGACG-motif	TGACG	720	+	MeJA responsiveness
ZaMBF1b	TGACG-motif	TGACG	817	-	MeJA responsiveness
ZaMBF1b	CGTCA-motif	CGTCA	720	-	MeJA responsiveness
ZaMBF1b	CGTCA-motif	CGTCA	817	+	MeJA responsiveness
ZaMBF1c	CGTCA-motif	CGTCA	612	+	MeJA responsiveness
ZaMBF1c	CGTCA-motif	CGTCA	1447	+	MeJA responsiveness
ZaMBF1c	CGTCA-motif	CGTCA	1642	+	MeJA responsiveness
ZaMBF1c	CGTCA-motif	CGTCA	1675	+	MeJA responsiveness
ZaMBF1c	CGTCA-motif	CGTCA	1755	+	MeJA responsiveness
ZaMBF1c	CGTCA-motif	CGTCA	1787	+	MeJA responsiveness
ZaMBF1c	TGACG-motif	TGACG	612	-	MeJA responsiveness
ZaMBF1c	TGACG-motif	TGACG	1447	-	MeJA responsiveness
ZaMBF1c	TGACG-motif	TGACG	1642	-	MeJA responsiveness
ZaMBF1c	TGACG-motif	TGACG	1675	-	MeJA responsiveness
ZaMBF1c	TGACG-motif	TGACG	1755	-	MeJA responsiveness
ZaMBF1c	TGACG-motif	TGACG	1787	-	MeJA responsiveness
CsMBF1c	CAT-box	GCCACT	762	+	meristem expression
CsMBF1b.2	MRE	AACCTAA	1823	+	MYB binding site involved in light responsiveness
CsMBF1b.3	MRE	AACCTAA	1823	+	MYB binding site involved in light responsiveness
CsMBF1b.4	MRE	AACCTAA	1823	+	MYB binding site involved in light responsiveness
GbMBF1b	MRE	AACCTAA	26	+	MYB binding site involved in light responsiveness
GbMBF1b	MRE	AACCTAA	194	+	MYB binding site involved in light responsiveness
GbMBF1b	MRE	AACCTAA	1611	+	MYB binding site involved in light responsiveness
GbMBF1c.1	MRE	AACCTAA	45	-	MYB binding site involved in light responsiveness
GbMBF1c.1	MRE	AACCTAA	1203	+	MYB binding site involved in light responsiveness
PtMBF1b.1	MRE	AACCTAA	1058	-	MYB binding site involved in light responsiveness
ZaMBF1a	MRE	AACCTAA	121	-	MYB binding site involved in light responsiveness
ZaMBF1b	MRE	AACCTAA	885	-	MYB binding site involved in light responsiveness
GbMBF1c.2	CCAAT-box	CAACGG	603	+	MYBHv1 binding site
PtMBF1b.1	CCAAT-box	CAACGG	1982	+	MYBHv1 binding site
ZaMBF1b	CCAAT-box	CAACGG	66	-	MYBHv1 binding site
ZaMBF1c	CCAAT-box	CAACGG	524	-	MYBHv1 binding site
AtMBF1b	Box 4	ATTAAT	341	+	part of a conserved DNA module involved in light responsiveness
AtMBF1b	Box 4	ATTAAT	1193	-	part of a conserved DNA module involved in light responsiveness
AtMBF1b	Box 4	ATTAAT	1288	-	part of a conserved DNA module involved in light responsiveness
AtMBF1b	ATCT-motif	AATCTAATCC	1745	-	part of a conserved DNA module involved in light responsiveness
AtMBF1c	Box 4	ATTAAT	811	+	part of a conserved DNA module involved in light responsiveness
CsMBF1b.1	ATCT-motif	AATCTAATCC	1982	-	part of a conserved DNA module involved in light responsiveness
CsMBF1b.1	Box 4	ATTAAT	118	+	part of a conserved DNA module involved in light responsiveness
CsMBF1b.1	Box 4	ATTAAT	533	+	part of a conserved DNA module involved in light responsiveness
CsMBF1b.1	Box 4	ATTAAT	1428	-	part of a conserved DNA module involved in light responsiveness
CsMBF1b.1	Box 4	ATTAAT	1505	-	part of a conserved DNA module involved in light responsiveness
CsMBF1b.1	Box 4	ATTAAT	1800	-	part of a conserved DNA module involved in light responsiveness
CsMBF1b.2	Box 4	ATTAAT	118	+	part of a conserved DNA module involved in light responsiveness
CsMBF1b.2	Box 4	ATTAAT	533	+	part of a conserved DNA module involved in light responsiveness
CsMBF1b.2	Box 4	ATTAAT	1428	-	part of a conserved DNA module involved in light responsiveness
CsMBF1b.2	Box 4	ATTAAT	1505	-	part of a conserved DNA module involved in light responsiveness
CsMBF1b.2	Box 4	ATTAAT	1800	-	part of a conserved DNA module involved in light responsiveness
CsMBF1b.2	ATCT-motif	AATCTAATCC	1982	-	part of a conserved DNA module involved in light responsiveness
CsMBF1b.3	Box 4	ATTAAT	118	+	part of a conserved DNA module involved in light responsiveness
CsMBF1b.3	Box 4	ATTAAT	533	+	part of a conserved DNA module involved in light responsiveness
CsMBF1b.3	Box 4	ATTAAT	1428	-	part of a conserved DNA module involved in light responsiveness
CsMBF1b.3	Box 4	ATTAAT	1505	-	part of a conserved DNA module involved in light responsiveness
CsMBF1b.3	Box 4	ATTAAT	1800	-	part of a conserved DNA module involved in light responsiveness
CsMBF1b.3	ATCT-motif	AATCTAATCC	1982	-	part of a conserved DNA module involved in light responsiveness
CsMBF1b.4	Box 4	ATTAAT	118	+	part of a conserved DNA module involved in light responsiveness
CsMBF1b.4	Box 4	ATTAAT	533	+	part of a conserved DNA module involved in light responsiveness
CsMBF1b.4	Box 4	ATTAAT	1428	-	part of a conserved DNA module involved in light responsiveness
CsMBF1b.4	Box 4	ATTAAT	1505	-	part of a conserved DNA module involved in light responsiveness
CsMBF1b.4	Box 4	ATTAAT	1800	-	part of a conserved DNA module involved in light responsiveness
CsMBF1b.4	ATCT-motif	AATCTAATCC	1982	-	part of a conserved DNA module involved in light responsiveness
GbMBF1b	Box 4	ATTAAT	315	+	part of a conserved DNA module involved in light responsiveness
GbMBF1b	Box 4	ATTAAT	747	+	part of a conserved DNA module involved in light responsiveness
GbMBF1c.1	ATC-motif	AGTAATCT	402	-	part of a conserved DNA module involved in light responsiveness
GbMBF1c.1	ATC-motif	AGTAATCT	725	-	part of a conserved DNA module involved in light responsiveness
GbMBF1c.2	Box 4	ATTAAT	263	+	part of a conserved DNA module involved in light responsiveness
GbMBF1c.2	Box 4	ATTAAT	1970	-	part of a conserved DNA module involved in light responsiveness
OsMBF1a	ATCT-motif	AATCTAATCC	474	+	part of a conserved DNA module involved in light responsiveness
OsMBF1a	Box 4	ATTAAT	40	+	part of a conserved DNA module involved in light responsiveness
OsMBF1a	Box 4	ATTAAT	52	+	part of a conserved DNA module involved in light responsiveness
OsMBF1a	Box 4	ATTAAT	301	+	part of a conserved DNA module involved in light responsiveness
OsMBF1a	Box 4	ATTAAT	1063	-	part of a conserved DNA module involved in light responsiveness
OsMBF1a	Box 4	ATTAAT	1556	-	part of a conserved DNA module involved in light responsiveness
OsMBFb	ATCT-motif	AATCTAATCC	460	+	part of a conserved DNA module involved in light responsiveness
OsMBFb	Box 4	ATTAAT	26	+	part of a conserved DNA module involved in light responsiveness
OsMBFb	Box 4	ATTAAT	38	+	part of a conserved DNA module involved in light responsiveness
OsMBFb	Box 4	ATTAAT	287	+	part of a conserved DNA module involved in light responsiveness
OsMBFb	Box 4	ATTAAT	1049	-	part of a conserved DNA module involved in light responsiveness
OsMBFb	Box 4	ATTAAT	1542	-	part of a conserved DNA module involved in light responsiveness
OsMBF1c	Box 4	ATTAAT	582	+	part of a conserved DNA module involved in light responsiveness
OsMBF1c	Box 4	ATTAAT	1130	-	part of a conserved DNA module involved in light responsiveness
OsMBF1c	Box 4	ATTAAT	1443	-	part of a conserved DNA module involved in light responsiveness
OsMBF1c	Box 4	ATTAAT	1483	-	part of a conserved DNA module involved in light responsiveness
PtMBF1b.1	Box 4	ATTAAT	1278	-	part of a conserved DNA module involved in light responsiveness
PtMBF1b.1	Box 4	ATTAAT	1905	-	part of a conserved DNA module involved in light responsiveness
PtMBF1b.1	ATCT-motif	AATCTAATCC	1215	-	part of a conserved DNA module involved in light responsiveness
PtMBF1b.2	Box 4	ATTAAT	569	+	part of a conserved DNA module involved in light responsiveness
PtMBF1c	Box 4	ATTAAT	151	+	part of a conserved DNA module involved in light responsiveness
PtMBF1c	Box 4	ATTAAT	161	+	part of a conserved DNA module involved in light responsiveness
PtMBF1c	Box 4	ATTAAT	207	+	part of a conserved DNA module involved in light responsiveness
PtMBF1c	Box 4	ATTAAT	307	+	part of a conserved DNA module involved in light responsiveness
PtMBF1c	Box 4	ATTAAT	565	+	part of a conserved DNA module involved in light responsiveness
PtMBF1c	Box 4	ATTAAT	1087	-	part of a conserved DNA module involved in light responsiveness
PtMBF1c	Box 4	ATTAAT	1729	-	part of a conserved DNA module involved in light responsiveness
ZaMBF1a	Box 4	ATTAAT	1099	-	part of a conserved DNA module involved in light responsiveness
ZaMBF1a	Box 4	ATTAAT	1185	-	part of a conserved DNA module involved in light responsiveness
ZaMBF1a	Box 4	ATTAAT	1192	-	part of a conserved DNA module involved in light responsiveness
ZaMBF1a	Box 4	ATTAAT	1199	-	part of a conserved DNA module involved in light responsiveness
ZaMBF1a	Box 4	ATTAAT	1230	-	part of a conserved DNA module involved in light responsiveness
ZaMBF1a	Box 4	ATTAAT	1244	-	part of a conserved DNA module involved in light responsiveness
ZaMBF1a	Box 4	ATTAAT	1265	-	part of a conserved DNA module involved in light responsiveness
ZaMBF1a	Box 4	ATTAAT	1305	-	part of a conserved DNA module involved in light responsiveness
ZaMBF1a	Box 4	ATTAAT	1323	-	part of a conserved DNA module involved in light responsiveness
ZaMBF1a	Box 4	ATTAAT	1330	-	part of a conserved DNA module involved in light responsiveness
ZaMBF1a	Box 4	ATTAAT	1344	-	part of a conserved DNA module involved in light responsiveness
ZaMBF1a	Box 4	ATTAAT	1365	-	part of a conserved DNA module involved in light responsiveness
ZaMBF1a	Box 4	ATTAAT	1380	-	part of a conserved DNA module involved in light responsiveness
ZaMBF1b	ATCT-motif	AATCTAATCC	1004	-	part of a conserved DNA module involved in light responsiveness
ZaMBF1b	Box 4	ATTAAT	1538	-	part of a conserved DNA module involved in light responsiveness
ZaMBF1c	Box 4	ATTAAT	460	+	part of a conserved DNA module involved in light responsiveness
ZaMBF1c	Box 4	ATTAAT	1122	-	part of a conserved DNA module involved in light responsiveness
ZaMBF1c	Box 4	ATTAAT	1576	-	part of a conserved DNA module involved in light responsiveness
ZaMBF1c	Box 4	ATTAAT	1953	-	part of a conserved DNA module involved in light responsiveness
CsMBF1c	ATCT-motif	AATCTAATCC	1693	-	part of a conserved DNA module involved in light responsiveness
AtMBF1a	TCT-motif	TCTTAC	1514	-	part of a light responsive element
AtMBF1a	Gap-box	CAAATGAA(A/G)A	337	+	part of a light responsive element
AtMBF1b	TCT-motif	TCTTAC	353	+	part of a light responsive element
AtMBF1c	GATA-motif	AAGGATAAGG	1093	-	part of a light responsive element
AtMBF1c	I-box	gGATAAGGTG	1091	-	part of a light responsive element
AtMBF1c	I-box	ccttatcct	1093	+	part of a light responsive element
CsMBF1b.1	Gap-box	CAAATGAA(A/G)A	374	+	part of a light responsive element
CsMBF1b.1	LAMP-element	CTTTATCA	1323	-	part of a light responsive element
CsMBF1b.1	TCT-motif	TCTTAC	465	-	part of a light responsive element
CsMBF1b.1	I-box	AAGATAAGGCT	737	+	part of a light responsive element
CsMBF1b.1	TCCC-motif	TCTCCCT	1938	-	part of a light responsive element
CsMBF1b.2	TCT-motif	TCTTAC	465	-	part of a light responsive element
CsMBF1b.2	Gap-box	CAAATGAA(A/G)A	374	+	part of a light responsive element
CsMBF1b.2	LAMP-element	CTTTATCA	1323	-	part of a light responsive element
CsMBF1b.2	TCCC-motif	TCTCCCT	1938	-	part of a light responsive element
CsMBF1b.2	I-box	AAGATAAGGCT	737	+	part of a light responsive element
CsMBF1b.3	Gap-box	CAAATGAA(A/G)A	374	+	part of a light responsive element
CsMBF1b.3	TCCC-motif	TCTCCCT	1938	-	part of a light responsive element
CsMBF1b.3	I-box	AAGATAAGGCT	737	+	part of a light responsive element
CsMBF1b.3	TCT-motif	TCTTAC	465	-	part of a light responsive element
CsMBF1b.3	LAMP-element	CTTTATCA	1323	-	part of a light responsive element
CsMBF1b.4	I-box	AAGATAAGGCT	737	+	part of a light responsive element
CsMBF1b.4	LAMP-element	CTTTATCA	1323	-	part of a light responsive element
CsMBF1b.4	TCT-motif	TCTTAC	465	-	part of a light responsive element
CsMBF1b.4	Gap-box	CAAATGAA(A/G)A	374	+	part of a light responsive element
CsMBF1b.4	TCCC-motif	TCTCCCT	1938	-	part of a light responsive element
GbMBF1b	LAMP-element	CTTTATCA	1259	-	part of a light responsive element
GbMBF1b	TCT-motif	TCTTAC	765	-	part of a light responsive element
GbMBF1b	TCT-motif	TCTTAC	1087	+	part of a light responsive element
GbMBF1b	chs-CMA2a	TCACTTGA	720	-	part of a light responsive element
GbMBF1c.1	TCT-motif	TCTTAC	52	-	part of a light responsive element
GbMBF1c.1	GATA-motif	GATAGGA	1289	+	part of a light responsive element
GbMBF1c.2	TCCC-motif	TCTCCCT	444	+	part of a light responsive element
GbMBF1c.2	Box II	CCACGTGGC	1818	-	part of a light responsive element
GbMBF1c.2	TCT-motif	TCTTAC	1444	+	part of a light responsive element
OsMBF1a	TCT-motif	TCTTAC	120	-	part of a light responsive element
OsMBF1a	TCT-motif	TCTTAC	769	+	part of a light responsive element
OsMBF1a	I-box	GTATAAGGCC	700	+	part of a light responsive element
OsMBFb	I-box	GTATAAGGCC	686	+	part of a light responsive element
OsMBFb	TCT-motif	TCTTAC	106	-	part of a light responsive element
OsMBFb	TCT-motif	TCTTAC	755	+	part of a light responsive element
OsMBF1c	TCT-motif	TCTTAC	169	-	part of a light responsive element
OsMBF1c	TCT-motif	TCTTAC	573	-	part of a light responsive element
OsMBF1c	LAMP-element	CTTTATCA	433	+	part of a light responsive element
PtMBF1b.1	GATA-motif	AAGGATAAGG	1462	+	part of a light responsive element
PtMBF1b.1	chs-CMA1a	TTACTTAA	326	-	part of a light responsive element
PtMBF1b.1	TCT-motif	TCTTAC	1900	-	part of a light responsive element
PtMBF1b.1	I-box	TAGATAACC	543	+	part of a light responsive element
PtMBF1b.2	chs-CMA1a	TTACTTAA	116	-	part of a light responsive element
PtMBF1c	TCT-motif	TCTTAC	1007	+	part of a light responsive element
PtMBF1c	chs-CMA2a	TCACTTGA	826	+	part of a light responsive element
PtMBF1c	LAMP-element	CTTTATCA	57	-	part of a light responsive element
ZaMBF1a	TCT-motif	TCTTAC	1731	-	part of a light responsive element
ZaMBF1a	I-box	AAGATAAGGCT	338	+	part of a light responsive element
ZaMBF1a	I-box	atGATAAGGTC	1387	+	part of a light responsive element
ZaMBF1a	chs-CMA1a	TTACTTAA	1016	+	part of a light responsive element
ZaMBF1a	chs-CMA1a	TTACTTAA	1045	-	part of a light responsive element
ZaMBF1a	chs-CMA1a	TTACTTAA	1091	+	part of a light responsive element
ZaMBF1a	TCCC-motif	TCTCCCT	1738	-	part of a light responsive element
ZaMBF1a	TCCC-motif	TCTCCCT	1821	-	part of a light responsive element
ZaMBF1a	Box II	TGGTAATAA	13	-	part of a light responsive element
ZaMBF1b	TCT-motif	TCTTAC	979	-	part of a light responsive element
ZaMBF1b	GATA-motif	AAGGATAAGG	1868	+	part of a light responsive element
ZaMBF1c	TCT-motif	TCTTAC	818	-	part of a light responsive element
ZaMBF1c	GA-motif	ATAGATAA	1984	-	part of a light responsive element
CsMBF1c	I-box	ATGATAAGGTC	493	+	part of a light responsive element
CsMBF1c	LAMP-element	CTTTATCA	494	-	part of a light responsive element
CsMBF1c	LAMP-element	CTTTATCA	595	+	part of a light responsive element
CsMBF1c	I-box	GGATAAGGTG	1498	-	part of a light responsive element
PtMBF1b.1	AT1-motif	AATTATTTTTTATT	313	+	part of a light responsive module
PtMBF1c	AT1-motif	AATTATTTTTTATT	933	-	part of a light responsive module
PtMBF1c	AT1-motif	AATTATTTTTTATT	1736	-	part of a light responsive module
AtMBF1a	AE-box	AGAAACTT	887	-	part of a module for light response
AtMBF1b	AE-box	AGAAACAA	840	-	part of a module for light response
AtMBF1c	AE-box	AGAAACAA	109	+	part of a module for light response
OsMBF1a	AE-box	AGAAACAA	1884	+	part of a module for light response
OsMBFb	AE-box	AGAAACAA	1870	+	part of a module for light response
AtMBF1b	TCA-element	CCATCTTTTT	1688	+	salicylic acid responsiveness
CsMBF1b.1	TCA-element	CCATCTTTTT	1006	+	salicylic acid responsiveness
CsMBF1b.2	TCA-element	CCATCTTTTT	1006	+	salicylic acid responsiveness
CsMBF1b.3	TCA-element	CCATCTTTTT	1006	+	salicylic acid responsiveness
CsMBF1b.4	TCA-element	CCATCTTTTT	1006	+	salicylic acid responsiveness
GbMBF1c.2	TCA-element	TCAGAAGAGG	27	-	salicylic acid responsiveness
GbMBF1c.2	TCA-element	CCATCTTTTT	659	+	salicylic acid responsiveness
GbMBF1c.2	TCA-element	CCATCTTTTT	797	+	salicylic acid responsiveness
GbMBF1c.2	TCA-element	CCATCTTTTT	1506	+	salicylic acid responsiveness
PtMBF1b.1	TCA-element	CCATCTTTTT	1316	-	salicylic acid responsiveness
PtMBF1c	TCA-element	CCATCTTTTT	1132	-	salicylic acid responsiveness
ZaMBF1b	TCA-element	CCATCTTTTT	513	-	salicylic acid responsiveness
ZaMBF1b	TCA-element	CCATCTTTTT	949	-	salicylic acid responsiveness
ZaMBF1b	TCA-element	TCAGAAGAGG	1030	+	salicylic acid responsiveness
AtMBF1a	TATA-box	TATA	116	+	TATA-box
AtMBF1a	TATA-box	TACAAAA	212	-	TATA-box
AtMBF1a	TATA-box	ATATAT	531	+	TATA-box
AtMBF1a	TATA-box	TATATA	532	+	TATA-box
AtMBF1a	TATA-box	ATATAT	533	+	TATA-box
AtMBF1a	TATA-box	TATA	534	+	TATA-box
AtMBF1a	TATA-box	TATA	755	+	TATA-box
AtMBF1a	TATA-box	TATAA	980	-	TATA-box
AtMBF1a	TATA-box	TATA	981	+	TATA-box
AtMBF1a	TATA-box	ATATAA	1057	+	TATA-box
AtMBF1a	TATA-box	TATA	1058	-	TATA-box
AtMBF1a	TATA-box	TATA	1203	-	TATA-box
AtMBF1a	TATA-box	ATATAA	1253	+	TATA-box
AtMBF1a	TATA-box	TATA	1254	-	TATA-box
AtMBF1a	TATA-box	TATATA	1270	-	TATA-box
AtMBF1a	TATA-box	ATATAA	1271	+	TATA-box
AtMBF1a	TATA-box	TATA	1272	-	TATA-box
AtMBF1a	TATA-box	TACAAAA	1352	+	TATA-box
AtMBF1a	TATA-box	TATAA	1861	-	TATA-box
AtMBF1a	TATA-box	TATA	1862	-	TATA-box
AtMBF1a	TATA-box	TACATAAA	1955	-	TATA-box
AtMBF1b	TATA-box	TACAAAA	70	+	TATA-box
AtMBF1b	TATA-box	TATA	232	+	TATA-box
AtMBF1b	TATA-box	ATATAT	463	+	TATA-box
AtMBF1b	TATA-box	TATA	464	+	TATA-box
AtMBF1b	TATA-box	ccTATAAAaa	962	-	TATA-box
AtMBF1b	TATA-box	TATA	1025	-	TATA-box
AtMBF1b	TATA-box	TATAA	1056	-	TATA-box
AtMBF1b	TATA-box	TATA	1057	-	TATA-box
AtMBF1b	TATA-box	TATA	1144	-	TATA-box
AtMBF1b	TATA-box	TATTTAAA	1264	+	TATA-box
AtMBF1b	TATA-box	TATAA	1361	-	TATA-box
AtMBF1b	TATA-box	TATA	1362	-	TATA-box
AtMBF1b	TATA-box	TATA	1389	-	TATA-box
AtMBF1b	TATA-box	TATA	1629	-	TATA-box
AtMBF1b	TATA-box	TATAAAA	1716	-	TATA-box
AtMBF1b	TATA-box	TATAAA	1717	-	TATA-box
AtMBF1b	TATA-box	TATATAA	1718	-	TATA-box
AtMBF1b	TATA-box	TATATA	1719	-	TATA-box
AtMBF1b	TATA-box	ATATAT	1720	-	TATA-box
AtMBF1b	TATA-box	TATA	1721	-	TATA-box
AtMBF1b	TATA-box	TATAA	1733	-	TATA-box
AtMBF1b	TATA-box	TATA	1734	-	TATA-box
AtMBF1b	TATA-box	TATAA	1806	-	TATA-box
AtMBF1b	TATA-box	TATA	1807	-	TATA-box
AtMBF1b	TATA-box	TATA	1840	-	TATA-box
AtMBF1b	TATA-box	TATA	1997	-	TATA-box
AtMBF1c	TATA-box	TATAAA	94	-	TATA-box
AtMBF1c	TATA-box	TATAA	95	-	TATA-box
AtMBF1c	TATA-box	TATA	96	+	TATA-box
AtMBF1c	TATA-box	ATATAT	266	+	TATA-box
AtMBF1c	TATA-box	TATA	267	+	TATA-box
AtMBF1c	TATA-box	TATATA	316	+	TATA-box
AtMBF1c	TATA-box	ATATAT	317	+	TATA-box
AtMBF1c	TATA-box	TATA	318	+	TATA-box
AtMBF1c	TATA-box	ATTATA	387	+	TATA-box
AtMBF1c	TATA-box	TATATAA	388	-	TATA-box
AtMBF1c	TATA-box	TATATA	389	+	TATA-box
AtMBF1c	TATA-box	ATATAA	390	+	TATA-box
AtMBF1c	TATA-box	TATA	391	+	TATA-box
AtMBF1c	TATA-box	TATAAAT	598	-	TATA-box
AtMBF1c	TATA-box	TATAAA	599	-	TATA-box
AtMBF1c	TATA-box	TATAA	600	-	TATA-box
AtMBF1c	TATA-box	TATA	601	+	TATA-box
AtMBF1c	TATA-box	ATATAT	852	+	TATA-box
AtMBF1c	TATA-box	TATA	853	+	TATA-box
AtMBF1c	TATA-box	TATA	1199	-	TATA-box
CsMBF1b.1	TATA-box	TATA	133	+	TATA-box
CsMBF1b.1	TATA-box	ATATAA	491	+	TATA-box
CsMBF1b.1	TATA-box	TATA	492	+	TATA-box
CsMBF1b.1	TATA-box	TACAAAA	658	-	TATA-box
CsMBF1b.1	TATA-box	ATTATA	966	+	TATA-box
CsMBF1b.1	TATA-box	TATAA	967	-	TATA-box
CsMBF1b.1	TATA-box	TATA	968	+	TATA-box
CsMBF1b.1	TATA-box	TATAA	1173	-	TATA-box
CsMBF1b.1	TATA-box	TATA	1174	-	TATA-box
CsMBF1b.1	TATA-box	TATAA	1220	-	TATA-box
CsMBF1b.1	TATA-box	TATA	1221	-	TATA-box
CsMBF1b.1	TATA-box	ATTATA	1367	+	TATA-box
CsMBF1b.1	TATA-box	TATAA	1368	-	TATA-box
CsMBF1b.1	TATA-box	TATA	1369	-	TATA-box
CsMBF1b.1	TATA-box	taTATAAAtc	1524	-	TATA-box
CsMBF1b.1	TATA-box	TATA	1538	-	TATA-box
CsMBF1b.1	TATA-box	ATTATA	1699	+	TATA-box
CsMBF1b.1	TATA-box	TATAA	1700	-	TATA-box
CsMBF1b.1	TATA-box	TATA	1701	-	TATA-box
CsMBF1b.1	TATA-box	ATTATA	1744	+	TATA-box
CsMBF1b.1	TATA-box	TATAA	1745	-	TATA-box
CsMBF1b.1	TATA-box	TATA	1746	-	TATA-box
CsMBF1b.1	TATA-box	TATAA	1764	-	TATA-box
CsMBF1b.1	TATA-box	TATA	1765	-	TATA-box
CsMBF1b.1	TATA-box	TATA	1783	-	TATA-box
CsMBF1b.1	TATA-box	TATAAAA	1805	-	TATA-box
CsMBF1b.1	TATA-box	TATAAA	1806	-	TATA-box
CsMBF1b.1	TATA-box	TATAA	1807	-	TATA-box
CsMBF1b.1	TATA-box	TATA	1808	-	TATA-box
CsMBF1b.1	TATA-box	TATAAGAA	1812	-	TATA-box
CsMBF1b.1	TATA-box	TATAA	1815	-	TATA-box
CsMBF1b.1	TATA-box	TATA	1816	-	TATA-box
CsMBF1b.1	TATA-box	taTATAAAtc	1917	+	TATA-box
CsMBF1b.2	TATA-box	TATA	133	+	TATA-box
CsMBF1b.2	TATA-box	ATATAA	491	+	TATA-box
CsMBF1b.2	TATA-box	TATA	492	+	TATA-box
CsMBF1b.2	TATA-box	TACAAAA	658	-	TATA-box
CsMBF1b.2	TATA-box	ATTATA	966	+	TATA-box
CsMBF1b.2	TATA-box	TATAA	967	-	TATA-box
CsMBF1b.2	TATA-box	TATA	968	+	TATA-box
CsMBF1b.2	TATA-box	TATAA	1173	-	TATA-box
CsMBF1b.2	TATA-box	TATA	1174	-	TATA-box
CsMBF1b.2	TATA-box	TATAA	1220	-	TATA-box
CsMBF1b.2	TATA-box	TATA	1221	-	TATA-box
CsMBF1b.2	TATA-box	ATTATA	1367	+	TATA-box
CsMBF1b.2	TATA-box	TATAA	1368	-	TATA-box
CsMBF1b.2	TATA-box	TATA	1369	-	TATA-box
CsMBF1b.2	TATA-box	taTATAAAtc	1524	-	TATA-box
CsMBF1b.2	TATA-box	TATA	1538	-	TATA-box
CsMBF1b.2	TATA-box	ATTATA	1699	+	TATA-box
CsMBF1b.2	TATA-box	TATAA	1700	-	TATA-box
CsMBF1b.2	TATA-box	TATA	1701	-	TATA-box
CsMBF1b.2	TATA-box	ATTATA	1744	+	TATA-box
CsMBF1b.2	TATA-box	TATAA	1745	-	TATA-box
CsMBF1b.2	TATA-box	TATA	1746	-	TATA-box
CsMBF1b.2	TATA-box	TATAA	1764	-	TATA-box
CsMBF1b.2	TATA-box	TATA	1765	-	TATA-box
CsMBF1b.2	TATA-box	TATA	1783	-	TATA-box
CsMBF1b.2	TATA-box	TATAAAA	1805	-	TATA-box
CsMBF1b.2	TATA-box	TATAAA	1806	-	TATA-box
CsMBF1b.2	TATA-box	TATAA	1807	-	TATA-box
CsMBF1b.2	TATA-box	TATA	1808	-	TATA-box
CsMBF1b.2	TATA-box	TATAAGAA	1812	-	TATA-box
CsMBF1b.2	TATA-box	TATAA	1815	-	TATA-box
CsMBF1b.2	TATA-box	TATA	1816	-	TATA-box
CsMBF1b.2	TATA-box	taTATAAAtc	1917	+	TATA-box
CsMBF1b.3	TATA-box	TATA	133	+	TATA-box
CsMBF1b.3	TATA-box	ATATAA	491	+	TATA-box
CsMBF1b.3	TATA-box	TATA	492	+	TATA-box
CsMBF1b.3	TATA-box	TACAAAA	658	-	TATA-box
CsMBF1b.3	TATA-box	ATTATA	966	+	TATA-box
CsMBF1b.3	TATA-box	TATAA	967	-	TATA-box
CsMBF1b.3	TATA-box	TATA	968	+	TATA-box
CsMBF1b.3	TATA-box	TATAA	1173	-	TATA-box
CsMBF1b.3	TATA-box	TATA	1174	-	TATA-box
CsMBF1b.3	TATA-box	TATAA	1220	-	TATA-box
CsMBF1b.3	TATA-box	TATA	1221	-	TATA-box
CsMBF1b.3	TATA-box	ATTATA	1367	+	TATA-box
CsMBF1b.3	TATA-box	TATAA	1368	-	TATA-box
CsMBF1b.3	TATA-box	TATA	1369	-	TATA-box
CsMBF1b.3	TATA-box	taTATAAAtc	1524	-	TATA-box
CsMBF1b.3	TATA-box	TATA	1538	-	TATA-box
CsMBF1b.3	TATA-box	ATTATA	1699	+	TATA-box
CsMBF1b.3	TATA-box	TATAA	1700	-	TATA-box
CsMBF1b.3	TATA-box	TATA	1701	-	TATA-box
CsMBF1b.3	TATA-box	ATTATA	1744	+	TATA-box
CsMBF1b.3	TATA-box	TATAA	1745	-	TATA-box
CsMBF1b.3	TATA-box	TATA	1746	-	TATA-box
CsMBF1b.3	TATA-box	TATAA	1764	-	TATA-box
CsMBF1b.3	TATA-box	TATA	1765	-	TATA-box
CsMBF1b.3	TATA-box	TATA	1783	-	TATA-box
CsMBF1b.3	TATA-box	TATAAAA	1805	-	TATA-box
CsMBF1b.3	TATA-box	TATAAA	1806	-	TATA-box
CsMBF1b.3	TATA-box	TATAA	1807	-	TATA-box
CsMBF1b.3	TATA-box	TATA	1808	-	TATA-box
CsMBF1b.3	TATA-box	TATAAGAA	1812	-	TATA-box
CsMBF1b.3	TATA-box	TATAA	1815	-	TATA-box
CsMBF1b.3	TATA-box	TATA	1816	-	TATA-box
CsMBF1b.3	TATA-box	taTATAAAtc	1917	+	TATA-box
CsMBF1b.4	TATA-box	TATA	133	+	TATA-box
CsMBF1b.4	TATA-box	ATATAA	491	+	TATA-box
CsMBF1b.4	TATA-box	TATA	492	+	TATA-box
CsMBF1b.4	TATA-box	TACAAAA	658	-	TATA-box
CsMBF1b.4	TATA-box	ATTATA	966	+	TATA-box
CsMBF1b.4	TATA-box	TATAA	967	-	TATA-box
CsMBF1b.4	TATA-box	TATA	968	+	TATA-box
CsMBF1b.4	TATA-box	TATAA	1173	-	TATA-box
CsMBF1b.4	TATA-box	TATA	1174	-	TATA-box
CsMBF1b.4	TATA-box	TATAA	1220	-	TATA-box
CsMBF1b.4	TATA-box	TATA	1221	-	TATA-box
CsMBF1b.4	TATA-box	ATTATA	1367	+	TATA-box
CsMBF1b.4	TATA-box	TATAA	1368	-	TATA-box
CsMBF1b.4	TATA-box	TATA	1369	-	TATA-box
CsMBF1b.4	TATA-box	taTATAAAtc	1524	-	TATA-box
CsMBF1b.4	TATA-box	TATA	1538	-	TATA-box
CsMBF1b.4	TATA-box	ATTATA	1699	+	TATA-box
CsMBF1b.4	TATA-box	TATAA	1700	-	TATA-box
CsMBF1b.4	TATA-box	TATA	1701	-	TATA-box
CsMBF1b.4	TATA-box	ATTATA	1744	+	TATA-box
CsMBF1b.4	TATA-box	TATAA	1745	-	TATA-box
CsMBF1b.4	TATA-box	TATA	1746	-	TATA-box
CsMBF1b.4	TATA-box	TATAA	1764	-	TATA-box
CsMBF1b.4	TATA-box	TATA	1765	-	TATA-box
CsMBF1b.4	TATA-box	TATA	1783	-	TATA-box
CsMBF1b.4	TATA-box	TATAAAA	1805	-	TATA-box
CsMBF1b.4	TATA-box	TATAAA	1806	-	TATA-box
CsMBF1b.4	TATA-box	TATAA	1807	-	TATA-box
CsMBF1b.4	TATA-box	TATA	1808	-	TATA-box
CsMBF1b.4	TATA-box	TATAAGAA	1812	-	TATA-box
CsMBF1b.4	TATA-box	TATAA	1815	-	TATA-box
CsMBF1b.4	TATA-box	TATA	1816	-	TATA-box
CsMBF1b.4	TATA-box	taTATAAAtc	1917	+	TATA-box
GbMBF1b	TATA-box	ATTATA	86	+	TATA-box
GbMBF1b	TATA-box	TATAA	87	-	TATA-box
GbMBF1b	TATA-box	TATA	88	+	TATA-box
GbMBF1b	TATA-box	TACAAAA	101	+	TATA-box
GbMBF1b	TATA-box	TATAAAT	118	-	TATA-box
GbMBF1b	TATA-box	TATAAA	119	-	TATA-box
GbMBF1b	TATA-box	TATAA	120	-	TATA-box
GbMBF1b	TATA-box	TATA	121	+	TATA-box
GbMBF1b	TATA-box	TATAA	135	-	TATA-box
GbMBF1b	TATA-box	TATA	136	+	TATA-box
GbMBF1b	TATA-box	TATA	250	+	TATA-box
GbMBF1b	TATA-box	TATAAAA	324	-	TATA-box
GbMBF1b	TATA-box	TATAAA	325	-	TATA-box
GbMBF1b	TATA-box	TATAA	326	-	TATA-box
GbMBF1b	TATA-box	TATA	327	+	TATA-box
GbMBF1b	TATA-box	TATA	472	+	TATA-box
GbMBF1b	TATA-box	TATACA	533	-	TATA-box
GbMBF1b	TATA-box	TATATA	535	+	TATA-box
GbMBF1b	TATA-box	ATATAT	536	+	TATA-box
GbMBF1b	TATA-box	TATA	537	+	TATA-box
GbMBF1b	TATA-box	TATA	642	+	TATA-box
GbMBF1b	TATA-box	ATATAA	863	+	TATA-box
GbMBF1b	TATA-box	TATA	864	+	TATA-box
GbMBF1b	TATA-box	TATAAA	980	-	TATA-box
GbMBF1b	TATA-box	TATAA	981	-	TATA-box
GbMBF1b	TATA-box	TATA	982	+	TATA-box
GbMBF1b	TATA-box	TATA	996	+	TATA-box
GbMBF1b	TATA-box	ATTATA	1073	+	TATA-box
GbMBF1b	TATA-box	TATAA	1074	-	TATA-box
GbMBF1b	TATA-box	TATA	1075	-	TATA-box
GbMBF1b	TATA-box	TATA	1093	-	TATA-box
GbMBF1b	TATA-box	TATAAAT	1104	-	TATA-box
GbMBF1b	TATA-box	TATAAA	1105	-	TATA-box
GbMBF1b	TATA-box	TATAA	1106	-	TATA-box
GbMBF1b	TATA-box	TATA	1107	-	TATA-box
GbMBF1b	TATA-box	TATA	1128	-	TATA-box
GbMBF1b	TATA-box	TACAAAA	1159	-	TATA-box
GbMBF1b	TATA-box	TATACA	1162	-	TATA-box
GbMBF1b	TATA-box	TATA	1164	-	TATA-box
GbMBF1b	TATA-box	ATATAA	1189	+	TATA-box
GbMBF1b	TATA-box	TATA	1190	-	TATA-box
GbMBF1b	TATA-box	ATATAA	1248	+	TATA-box
GbMBF1b	TATA-box	TATA	1249	-	TATA-box
GbMBF1b	TATA-box	TATA	1300	-	TATA-box
GbMBF1b	TATA-box	TATAA	1337	-	TATA-box
GbMBF1b	TATA-box	TATA	1338	-	TATA-box
GbMBF1b	TATA-box	TACAAAA	1448	+	TATA-box
GbMBF1b	TATA-box	TATA	1551	-	TATA-box
GbMBF1b	TATA-box	TATAAAT	1647	-	TATA-box
GbMBF1b	TATA-box	TATAAA	1648	-	TATA-box
GbMBF1b	TATA-box	TATAA	1649	-	TATA-box
GbMBF1b	TATA-box	TATA	1650	-	TATA-box
GbMBF1b	TATA-box	TATA	1693	-	TATA-box
GbMBF1b	TATA-box	ATATAA	1755	+	TATA-box
GbMBF1b	TATA-box	TATA	1756	-	TATA-box
GbMBF1b	TATA-box	TATA	1797	-	TATA-box
GbMBF1c.1	TATA-box	TATAAAA	59	-	TATA-box
GbMBF1c.1	TATA-box	TATAAA	60	-	TATA-box
GbMBF1c.1	TATA-box	TATAA	61	-	TATA-box
GbMBF1c.1	TATA-box	TATA	62	+	TATA-box
GbMBF1c.1	TATA-box	ATATAT	96	+	TATA-box
GbMBF1c.1	TATA-box	TATA	97	+	TATA-box
GbMBF1c.1	TATA-box	ATATAT	116	+	TATA-box
GbMBF1c.1	TATA-box	TATATA	117	+	TATA-box
GbMBF1c.1	TATA-box	ATATAT	118	+	TATA-box
GbMBF1c.1	TATA-box	TATATA	119	+	TATA-box
GbMBF1c.1	TATA-box	ATATAT	120	+	TATA-box
GbMBF1c.1	TATA-box	TATA	121	+	TATA-box
GbMBF1c.1	TATA-box	TATACA	129	-	TATA-box
GbMBF1c.1	TATA-box	TATATA	131	+	TATA-box
GbMBF1c.1	TATA-box	ATATAT	132	+	TATA-box
GbMBF1c.1	TATA-box	TATATA	133	+	TATA-box
GbMBF1c.1	TATA-box	ATATAT	134	+	TATA-box
GbMBF1c.1	TATA-box	TATA	135	+	TATA-box
GbMBF1c.1	TATA-box	TATACA	147	-	TATA-box
GbMBF1c.1	TATA-box	TATA	149	+	TATA-box
GbMBF1c.1	TATA-box	TATATA	173	+	TATA-box
GbMBF1c.1	TATA-box	ATATAT	174	+	TATA-box
GbMBF1c.1	TATA-box	TATATA	175	+	TATA-box
GbMBF1c.1	TATA-box	ATATAT	176	+	TATA-box
GbMBF1c.1	TATA-box	TATA	177	+	TATA-box
GbMBF1c.1	TATA-box	TATACA	189	-	TATA-box
GbMBF1c.1	TATA-box	TATATA	191	+	TATA-box
GbMBF1c.1	TATA-box	ATATAT	192	+	TATA-box
GbMBF1c.1	TATA-box	TATATA	193	+	TATA-box
GbMBF1c.1	TATA-box	ATATAT	194	+	TATA-box
GbMBF1c.1	TATA-box	TATATA	195	+	TATA-box
GbMBF1c.1	TATA-box	ATATAT	196	+	TATA-box
GbMBF1c.1	TATA-box	TATATA	197	+	TATA-box
GbMBF1c.1	TATA-box	ATATAT	198	+	TATA-box
GbMBF1c.1	TATA-box	TATATA	199	+	TATA-box
GbMBF1c.1	TATA-box	ATATAT	200	+	TATA-box
GbMBF1c.1	TATA-box	TATATA	201	+	TATA-box
GbMBF1c.1	TATA-box	ATATAT	202	+	TATA-box
GbMBF1c.1	TATA-box	TATATA	203	+	TATA-box
GbMBF1c.1	TATA-box	ATATAT	204	+	TATA-box
GbMBF1c.1	TATA-box	TATATA	205	+	TATA-box
GbMBF1c.1	TATA-box	ATATAT	206	+	TATA-box
GbMBF1c.1	TATA-box	TATATA	207	+	TATA-box
GbMBF1c.1	TATA-box	ATATAT	208	+	TATA-box
GbMBF1c.1	TATA-box	TATATA	209	+	TATA-box
GbMBF1c.1	TATA-box	ATATAT	210	+	TATA-box
GbMBF1c.1	TATA-box	TATATA	211	+	TATA-box
GbMBF1c.1	TATA-box	ATATAT	212	+	TATA-box
GbMBF1c.1	TATA-box	TATATA	213	+	TATA-box
GbMBF1c.1	TATA-box	ATATAT	214	+	TATA-box
GbMBF1c.1	TATA-box	TATATA	215	+	TATA-box
GbMBF1c.1	TATA-box	ATATAT	216	+	TATA-box
GbMBF1c.1	TATA-box	TATATA	217	+	TATA-box
GbMBF1c.1	TATA-box	ATATAT	218	+	TATA-box
GbMBF1c.1	TATA-box	TATATA	219	+	TATA-box
GbMBF1c.1	TATA-box	ATATAT	220	+	TATA-box
GbMBF1c.1	TATA-box	TATATA	221	+	TATA-box
GbMBF1c.1	TATA-box	ATATAT	222	+	TATA-box
GbMBF1c.1	TATA-box	TATA	223	+	TATA-box
GbMBF1c.1	TATA-box	TATACA	235	-	TATA-box
GbMBF1c.1	TATA-box	TATA	237	+	TATA-box
GbMBF1c.1	TATA-box	TATACA	245	-	TATA-box
GbMBF1c.1	TATA-box	TATA	247	+	TATA-box
GbMBF1c.1	TATA-box	TATACA	265	-	TATA-box
GbMBF1c.1	TATA-box	TATA	267	+	TATA-box
GbMBF1c.1	TATA-box	TATATA	291	+	TATA-box
GbMBF1c.1	TATA-box	ATATAT	292	+	TATA-box
GbMBF1c.1	TATA-box	TATA	293	+	TATA-box
GbMBF1c.1	TATA-box	TATA	345	+	TATA-box
GbMBF1c.1	TATA-box	TATAA	478	-	TATA-box
GbMBF1c.1	TATA-box	TATA	479	+	TATA-box
GbMBF1c.1	TATA-box	TATAAAA	487	-	TATA-box
GbMBF1c.1	TATA-box	TATAAA	488	-	TATA-box
GbMBF1c.1	TATA-box	TATAA	489	-	TATA-box
GbMBF1c.1	TATA-box	TATA	490	+	TATA-box
GbMBF1c.1	TATA-box	taTATAAAtc	523	-	TATA-box
GbMBF1c.1	TATA-box	ATATAT	524	+	TATA-box
GbMBF1c.1	TATA-box	TATATA	525	+	TATA-box
GbMBF1c.1	TATA-box	ATATAT	526	+	TATA-box
GbMBF1c.1	TATA-box	TATATA	527	+	TATA-box
GbMBF1c.1	TATA-box	ATATAT	528	+	TATA-box
GbMBF1c.1	TATA-box	TATA	529	+	TATA-box
GbMBF1c.1	TATA-box	TACATAAA	573	-	TATA-box
GbMBF1c.1	TATA-box	TATACA	577	-	TATA-box
GbMBF1c.1	TATA-box	TATATA	579	+	TATA-box
GbMBF1c.1	TATA-box	ATATAT	580	+	TATA-box
GbMBF1c.1	TATA-box	TATATA	581	+	TATA-box
GbMBF1c.1	TATA-box	ATATAT	582	+	TATA-box
GbMBF1c.1	TATA-box	TATA	583	+	TATA-box
GbMBF1c.1	TATA-box	TATA	631	+	TATA-box
GbMBF1c.1	TATA-box	taTATAAAtc	646	-	TATA-box
GbMBF1c.1	TATA-box	TATTTAAA	648	-	TATA-box
GbMBF1c.1	TATA-box	ATATAA	854	+	TATA-box
GbMBF1c.1	TATA-box	TATA	855	+	TATA-box
GbMBF1c.1	TATA-box	TATA	1035	-	TATA-box
GbMBF1c.1	TATA-box	TATTTAAA	1159	-	TATA-box
GbMBF1c.1	TATA-box	TATTTAAA	1313	-	TATA-box
GbMBF1c.1	TATA-box	TATTTAAA	1588	-	TATA-box
GbMBF1c.1	TATA-box	TATAAAA	1948	-	TATA-box
GbMBF1c.1	TATA-box	TATAAA	1949	-	TATA-box
GbMBF1c.1	TATA-box	TATAA	1950	-	TATA-box
GbMBF1c.1	TATA-box	TATA	1951	-	TATA-box
GbMBF1c.2	TATA-box	ccTATAAAaa	164	-	TATA-box
GbMBF1c.2	TATA-box	TATAAAA	165	-	TATA-box
GbMBF1c.2	TATA-box	TATAAA	166	-	TATA-box
GbMBF1c.2	TATA-box	TATAA	167	-	TATA-box
GbMBF1c.2	TATA-box	TATA	168	+	TATA-box
GbMBF1c.2	TATA-box	TATA	276	+	TATA-box
GbMBF1c.2	TATA-box	ATATAA	321	+	TATA-box
GbMBF1c.2	TATA-box	TATA	322	+	TATA-box
GbMBF1c.2	TATA-box	TAAAGATT	699	-	TATA-box
GbMBF1c.2	TATA-box	ATATAT	1324	-	TATA-box
GbMBF1c.2	TATA-box	TATA	1325	-	TATA-box
GbMBF1c.2	TATA-box	TATAAAA	1782	-	TATA-box
GbMBF1c.2	TATA-box	TATAAA	1783	-	TATA-box
GbMBF1c.2	TATA-box	TATAA	1784	-	TATA-box
GbMBF1c.2	TATA-box	TATA	1785	-	TATA-box
GbMBF1c.2	TATA-box	TATA	1795	-	TATA-box
GbMBF1c.2	TATA-box	TATTTAAA	1894	-	TATA-box
OsMBF1a	TATA-box	TATA	105	+	TATA-box
OsMBF1a	TATA-box	ATATAT	131	+	TATA-box
OsMBF1a	TATA-box	TATA	132	+	TATA-box
OsMBF1a	TATA-box	TATA	148	+	TATA-box
OsMBF1a	TATA-box	TATA	156	+	TATA-box
OsMBF1a	TATA-box	TATATA	368	+	TATA-box
OsMBF1a	TATA-box	ATATAT	369	+	TATA-box
OsMBF1a	TATA-box	TATATA	370	+	TATA-box
OsMBF1a	TATA-box	TATA	372	+	TATA-box
OsMBF1a	TATA-box	TATA	396	+	TATA-box
OsMBF1a	TATA-box	ATTATA	403	+	TATA-box
OsMBF1a	TATA-box	TATAA	404	-	TATA-box
OsMBF1a	TATA-box	TATA	405	+	TATA-box
OsMBF1a	TATA-box	TATAAAA	460	-	TATA-box
OsMBF1a	TATA-box	TATAAA	461	-	TATA-box
OsMBF1a	TATA-box	TATAA	462	-	TATA-box
OsMBF1a	TATA-box	TATA	463	+	TATA-box
OsMBF1a	TATA-box	ATATAT	510	+	TATA-box
OsMBF1a	TATA-box	TATA	511	+	TATA-box
OsMBF1a	TATA-box	TATA	701	+	TATA-box
OsMBF1a	TATA-box	TATAA	922	-	TATA-box
OsMBF1a	TATA-box	TATA	923	+	TATA-box
OsMBF1a	TATA-box	ATTATA	1102	+	TATA-box
OsMBF1a	TATA-box	TATAA	1103	-	TATA-box
OsMBF1a	TATA-box	TATA	1104	-	TATA-box
OsMBF1a	TATA-box	TATA	1267	-	TATA-box
OsMBF1a	TATA-box	TATAAA	1522	-	TATA-box
OsMBF1a	TATA-box	TATAA	1523	-	TATA-box
OsMBF1a	TATA-box	TATA	1524	-	TATA-box
OsMBF1a	TATA-box	ATATAT	1645	-	TATA-box
OsMBF1a	TATA-box	TATATA	1646	-	TATA-box
OsMBF1a	TATA-box	ATATAA	1647	+	TATA-box
OsMBF1a	TATA-box	TATA	1648	-	TATA-box
OsMBF1a	TATA-box	TATAAAA	1690	-	TATA-box
OsMBF1a	TATA-box	TATAAA	1691	-	TATA-box
OsMBF1a	TATA-box	TATATAA	1692	-	TATA-box
OsMBF1a	TATA-box	TATATA	1693	-	TATA-box
OsMBF1a	TATA-box	ATATAT	1694	-	TATA-box
OsMBF1a	TATA-box	TATA	1695	-	TATA-box
OsMBF1a	TATA-box	ATATAA	1987	+	TATA-box
OsMBF1a	TATA-box	TATA	1988	-	TATA-box
OsMBFb	TATA-box	TATA	91	+	TATA-box
OsMBFb	TATA-box	ATATAT	117	+	TATA-box
OsMBFb	TATA-box	TATA	118	+	TATA-box
OsMBFb	TATA-box	TATA	134	+	TATA-box
OsMBFb	TATA-box	TATA	142	+	TATA-box
OsMBFb	TATA-box	TATATA	354	+	TATA-box
OsMBFb	TATA-box	ATATAT	355	+	TATA-box
OsMBFb	TATA-box	TATATA	356	+	TATA-box
OsMBFb	TATA-box	TATA	358	+	TATA-box
OsMBFb	TATA-box	TATA	382	+	TATA-box
OsMBFb	TATA-box	ATTATA	389	+	TATA-box
OsMBFb	TATA-box	TATAA	390	-	TATA-box
OsMBFb	TATA-box	TATA	391	+	TATA-box
OsMBFb	TATA-box	TATAAAA	446	-	TATA-box
OsMBFb	TATA-box	TATAAA	447	-	TATA-box
OsMBFb	TATA-box	TATAA	448	-	TATA-box
OsMBFb	TATA-box	TATA	449	+	TATA-box
OsMBFb	TATA-box	ATATAT	496	+	TATA-box
OsMBFb	TATA-box	TATA	497	+	TATA-box
OsMBFb	TATA-box	TATA	687	+	TATA-box
OsMBFb	TATA-box	TATAA	908	-	TATA-box
OsMBFb	TATA-box	TATA	909	+	TATA-box
OsMBFb	TATA-box	ATTATA	1088	+	TATA-box
OsMBFb	TATA-box	TATAA	1089	-	TATA-box
OsMBFb	TATA-box	TATA	1090	-	TATA-box
OsMBFb	TATA-box	TATA	1253	-	TATA-box
OsMBFb	TATA-box	TATAAA	1508	-	TATA-box
OsMBFb	TATA-box	TATAA	1509	-	TATA-box
OsMBFb	TATA-box	TATA	1510	-	TATA-box
OsMBFb	TATA-box	ATATAT	1631	-	TATA-box
OsMBFb	TATA-box	TATATA	1632	-	TATA-box
OsMBFb	TATA-box	ATATAA	1633	+	TATA-box
OsMBFb	TATA-box	TATA	1634	-	TATA-box
OsMBFb	TATA-box	TATAAAA	1676	-	TATA-box
OsMBFb	TATA-box	TATAAA	1677	-	TATA-box
OsMBFb	TATA-box	TATATAA	1678	-	TATA-box
OsMBFb	TATA-box	TATATA	1679	-	TATA-box
OsMBFb	TATA-box	ATATAT	1680	-	TATA-box
OsMBFb	TATA-box	TATA	1681	-	TATA-box
OsMBFb	TATA-box	ATATAA	1973	+	TATA-box
OsMBFb	TATA-box	TATA	1974	-	TATA-box
OsMBF1c	TATA-box	TATATA	390	+	TATA-box
OsMBF1c	TATA-box	ATATAT	391	+	TATA-box
OsMBF1c	TATA-box	TATATA	392	+	TATA-box
OsMBF1c	TATA-box	ATATAT	393	+	TATA-box
OsMBF1c	TATA-box	TATA	394	+	TATA-box
OsMBF1c	TATA-box	TATA	566	+	TATA-box
OsMBF1c	TATA-box	TATACA	1018	-	TATA-box
OsMBF1c	TATA-box	TATA	1020	-	TATA-box
OsMBF1c	TATA-box	TATAAAA	1046	-	TATA-box
OsMBF1c	TATA-box	TATAAA	1047	-	TATA-box
OsMBF1c	TATA-box	TATAA	1048	-	TATA-box
OsMBF1c	TATA-box	TATA	1049	-	TATA-box
OsMBF1c	TATA-box	TATAAAA	1506	-	TATA-box
OsMBF1c	TATA-box	TATAAA	1507	-	TATA-box
OsMBF1c	TATA-box	TATATAA	1508	-	TATA-box
OsMBF1c	TATA-box	TATATA	1509	-	TATA-box
OsMBF1c	TATA-box	TATA	1511	-	TATA-box
OsMBF1c	TATA-box	ATTATA	1531	+	TATA-box
OsMBF1c	TATA-box	TATAA	1532	-	TATA-box
OsMBF1c	TATA-box	TATA	1533	-	TATA-box
OsMBF1c	TATA-box	TATA	1962	-	TATA-box
PtMBF1b.1	TATA-box	TATTTAAA	18	+	TATA-box
PtMBF1b.1	TATA-box	TATAA	261	-	TATA-box
PtMBF1b.1	TATA-box	TATA	262	+	TATA-box
PtMBF1b.1	TATA-box	TACAAAA	386	+	TATA-box
PtMBF1b.1	TATA-box	TATAAAA	415	-	TATA-box
PtMBF1b.1	TATA-box	TATAAA	416	-	TATA-box
PtMBF1b.1	TATA-box	TATAA	417	-	TATA-box
PtMBF1b.1	TATA-box	TATA	418	+	TATA-box
PtMBF1b.1	TATA-box	TATAAAA	611	-	TATA-box
PtMBF1b.1	TATA-box	TATAAA	612	-	TATA-box
PtMBF1b.1	TATA-box	TATAA	613	-	TATA-box
PtMBF1b.1	TATA-box	TATA	614	+	TATA-box
PtMBF1b.1	TATA-box	TACAAAA	627	-	TATA-box
PtMBF1b.1	TATA-box	TATACA	630	-	TATA-box
PtMBF1b.1	TATA-box	TATA	632	+	TATA-box
PtMBF1b.1	TATA-box	TATAAGAA	680	-	TATA-box
PtMBF1b.1	TATA-box	TATAA	683	-	TATA-box
PtMBF1b.1	TATA-box	TATA	684	+	TATA-box
PtMBF1b.1	TATA-box	TACAAAA	710	+	TATA-box
PtMBF1b.1	TATA-box	TATAAAA	739	-	TATA-box
PtMBF1b.1	TATA-box	TATAAA	740	-	TATA-box
PtMBF1b.1	TATA-box	TATAA	741	-	TATA-box
PtMBF1b.1	TATA-box	TATA	742	+	TATA-box
PtMBF1b.1	TATA-box	TATA	791	+	TATA-box
PtMBF1b.1	TATA-box	TATAAAA	1065	-	TATA-box
PtMBF1b.1	TATA-box	TATAAA	1066	-	TATA-box
PtMBF1b.1	TATA-box	TATAA	1067	-	TATA-box
PtMBF1b.1	TATA-box	TATA	1068	-	TATA-box
PtMBF1b.1	TATA-box	TATA	1084	-	TATA-box
PtMBF1b.1	TATA-box	TATAAAT	1097	-	TATA-box
PtMBF1b.1	TATA-box	TATAAA	1098	-	TATA-box
PtMBF1b.1	TATA-box	TATAA	1099	-	TATA-box
PtMBF1b.1	TATA-box	TATA	1100	-	TATA-box
PtMBF1b.1	TATA-box	TATAAAA	1270	-	TATA-box
PtMBF1b.1	TATA-box	TATAAA	1271	-	TATA-box
PtMBF1b.1	TATA-box	TATAA	1272	-	TATA-box
PtMBF1b.1	TATA-box	TATA	1273	-	TATA-box
PtMBF1b.1	TATA-box	ATTATA	1651	+	TATA-box
PtMBF1b.1	TATA-box	TATAA	1652	-	TATA-box
PtMBF1b.1	TATA-box	TATA	1653	-	TATA-box
PtMBF1b.2	TATA-box	tcTATAAATAgg	70	-	TATA-box
PtMBF1b.2	TATA-box	TATAAATA	72	-	TATA-box
PtMBF1b.2	TATA-box	TATAAAT	73	-	TATA-box
PtMBF1b.2	TATA-box	TATAAA	74	-	TATA-box
PtMBF1b.2	TATA-box	TATAA	75	-	TATA-box
PtMBF1b.2	TATA-box	TATA	76	+	TATA-box
PtMBF1b.2	TATA-box	TATAAA	401	-	TATA-box
PtMBF1b.2	TATA-box	TATAA	402	-	TATA-box
PtMBF1b.2	TATA-box	TATA	403	+	TATA-box
PtMBF1b.2	TATA-box	TATTTAAA	405	+	TATA-box
PtMBF1b.2	TATA-box	TATAAAT	421	-	TATA-box
PtMBF1b.2	TATA-box	TATAAA	422	-	TATA-box
PtMBF1b.2	TATA-box	TATAA	423	-	TATA-box
PtMBF1b.2	TATA-box	TATA	424	+	TATA-box
PtMBF1b.2	TATA-box	TATAAAA	432	-	TATA-box
PtMBF1b.2	TATA-box	TATAAA	433	-	TATA-box
PtMBF1b.2	TATA-box	TATATAA	434	-	TATA-box
PtMBF1b.2	TATA-box	TATATA	435	+	TATA-box
PtMBF1b.2	TATA-box	ATATAA	436	+	TATA-box
PtMBF1b.2	TATA-box	TATA	437	+	TATA-box
PtMBF1b.2	TATA-box	TACAAAA	474	-	TATA-box
PtMBF1b.2	TATA-box	TACATAAA	506	-	TATA-box
PtMBF1b.2	TATA-box	TATA	544	+	TATA-box
PtMBF1b.2	TATA-box	ATTATA	618	+	TATA-box
PtMBF1b.2	TATA-box	TATAA	619	-	TATA-box
PtMBF1b.2	TATA-box	TATA	620	+	TATA-box
PtMBF1b.2	TATA-box	TATA	789	+	TATA-box
PtMBF1b.2	TATA-box	TATAA	795	-	TATA-box
PtMBF1b.2	TATA-box	TATA	796	+	TATA-box
PtMBF1b.2	TATA-box	ATTATA	865	+	TATA-box
PtMBF1b.2	TATA-box	TATAA	866	-	TATA-box
PtMBF1b.2	TATA-box	TATA	867	+	TATA-box
PtMBF1b.2	TATA-box	TATTTAAA	890	+	TATA-box
PtMBF1b.2	TATA-box	TATATA	957	+	TATA-box
PtMBF1b.2	TATA-box	ATATAT	958	+	TATA-box
PtMBF1b.2	TATA-box	TATATA	959	+	TATA-box
PtMBF1b.2	TATA-box	TATA	961	+	TATA-box
PtMBF1b.2	TATA-box	TATTTAAA	1021	+	TATA-box
PtMBF1b.2	TATA-box	TATATA	1087	-	TATA-box
PtMBF1b.2	TATA-box	ATATAT	1088	-	TATA-box
PtMBF1b.2	TATA-box	TATATA	1089	-	TATA-box
PtMBF1b.2	TATA-box	TATA	1091	-	TATA-box
PtMBF1b.2	TATA-box	TATATA	1153	-	TATA-box
PtMBF1b.2	TATA-box	ATATAT	1154	-	TATA-box
PtMBF1b.2	TATA-box	TATATA	1155	-	TATA-box
PtMBF1b.2	TATA-box	TATA	1157	-	TATA-box
PtMBF1b.2	TATA-box	TATTTAAA	1217	+	TATA-box
PtMBF1b.2	TATA-box	ATATAT	1281	-	TATA-box
PtMBF1b.2	TATA-box	TATATA	1282	-	TATA-box
PtMBF1b.2	TATA-box	ATATAT	1283	-	TATA-box
PtMBF1b.2	TATA-box	TATATA	1284	-	TATA-box
PtMBF1b.2	TATA-box	TATA	1286	-	TATA-box
PtMBF1b.2	TATA-box	TATATA	1348	-	TATA-box
PtMBF1b.2	TATA-box	ATATAT	1349	-	TATA-box
PtMBF1b.2	TATA-box	TATATA	1350	-	TATA-box
PtMBF1b.2	TATA-box	TATA	1352	-	TATA-box
PtMBF1b.2	TATA-box	TATTTAAA	1413	+	TATA-box
PtMBF1b.2	TATA-box	TATATA	1481	-	TATA-box
PtMBF1b.2	TATA-box	ATATAT	1482	-	TATA-box
PtMBF1b.2	TATA-box	TATATA	1483	-	TATA-box
PtMBF1b.2	TATA-box	TATA	1485	-	TATA-box
PtMBF1b.2	TATA-box	ATATAA	1519	+	TATA-box
PtMBF1b.2	TATA-box	TATA	1520	-	TATA-box
PtMBF1b.2	TATA-box	TATATA	1548	-	TATA-box
PtMBF1b.2	TATA-box	ATATAT	1549	-	TATA-box
PtMBF1b.2	TATA-box	TATATA	1550	-	TATA-box
PtMBF1b.2	TATA-box	TATA	1552	-	TATA-box
PtMBF1b.2	TATA-box	ATATAT	1621	-	TATA-box
PtMBF1b.2	TATA-box	TATATA	1622	-	TATA-box
PtMBF1b.2	TATA-box	TATATTTATATTT	1623	-	TATA-box
PtMBF1b.2	TATA-box	TATATA	1624	-	TATA-box
PtMBF1b.2	TATA-box	ATATAA	1625	+	TATA-box
PtMBF1b.2	TATA-box	TATA	1626	-	TATA-box
PtMBF1b.2	TATA-box	ATATAT	1631	-	TATA-box
PtMBF1b.2	TATA-box	TATATA	1632	-	TATA-box
PtMBF1b.2	TATA-box	TATA	1634	-	TATA-box
PtMBF1b.2	TATA-box	TACATAAA	1860	-	TATA-box
PtMBF1c	TATA-box	ccTATAAAaa	114	-	TATA-box
PtMBF1c	TATA-box	TATAAAA	115	-	TATA-box
PtMBF1c	TATA-box	TATAAA	116	-	TATA-box
PtMBF1c	TATA-box	TATAA	117	-	TATA-box
PtMBF1c	TATA-box	TATA	118	+	TATA-box
PtMBF1c	TATA-box	TACAAAA	246	+	TATA-box
PtMBF1c	TATA-box	TATTTAAA	297	-	TATA-box
PtMBF1c	TATA-box	TATAA	336	-	TATA-box
PtMBF1c	TATA-box	TATA	337	+	TATA-box
PtMBF1c	TATA-box	ATTATA	352	+	TATA-box
PtMBF1c	TATA-box	TATAA	353	-	TATA-box
PtMBF1c	TATA-box	TATA	354	+	TATA-box
PtMBF1c	TATA-box	TATAAAA	470	-	TATA-box
PtMBF1c	TATA-box	TATAAA	471	-	TATA-box
PtMBF1c	TATA-box	TATAA	472	-	TATA-box
PtMBF1c	TATA-box	TATA	473	+	TATA-box
PtMBF1c	TATA-box	TATATAA	513	-	TATA-box
PtMBF1c	TATA-box	TATATA	514	+	TATA-box
PtMBF1c	TATA-box	ATATAT	515	+	TATA-box
PtMBF1c	TATA-box	TATA	516	+	TATA-box
PtMBF1c	TATA-box	TATAAAA	547	-	TATA-box
PtMBF1c	TATA-box	TATAAA	548	-	TATA-box
PtMBF1c	TATA-box	TATATAA	549	-	TATA-box
PtMBF1c	TATA-box	TATATA	550	+	TATA-box
PtMBF1c	TATA-box	ATATAA	551	+	TATA-box
PtMBF1c	TATA-box	TATA	552	+	TATA-box
PtMBF1c	TATA-box	ATATAA	585	+	TATA-box
PtMBF1c	TATA-box	TATA	586	+	TATA-box
PtMBF1c	TATA-box	ATTATA	613	+	TATA-box
PtMBF1c	TATA-box	TATAA	614	-	TATA-box
PtMBF1c	TATA-box	TATA	615	+	TATA-box
PtMBF1c	TATA-box	TATAAAT	630	-	TATA-box
PtMBF1c	TATA-box	TATAAA	631	-	TATA-box
PtMBF1c	TATA-box	TATAA	632	-	TATA-box
PtMBF1c	TATA-box	TATA	633	+	TATA-box
PtMBF1c	TATA-box	ATTATA	652	+	TATA-box
PtMBF1c	TATA-box	TATATAA	653	-	TATA-box
PtMBF1c	TATA-box	TATATA	654	+	TATA-box
PtMBF1c	TATA-box	ATATAT	655	+	TATA-box
PtMBF1c	TATA-box	TATA	656	+	TATA-box
PtMBF1c	TATA-box	ccTATAAAaa	662	-	TATA-box
PtMBF1c	TATA-box	taTATAAAtc	691	-	TATA-box
PtMBF1c	TATA-box	TATAAAT	692	-	TATA-box
PtMBF1c	TATA-box	TATAAA	693	-	TATA-box
PtMBF1c	TATA-box	TATATAA	694	-	TATA-box
PtMBF1c	TATA-box	TATATA	695	+	TATA-box
PtMBF1c	TATA-box	ATATAA	696	+	TATA-box
PtMBF1c	TATA-box	TATA	697	+	TATA-box
PtMBF1c	TATA-box	ATTATA	705	+	TATA-box
PtMBF1c	TATA-box	TATAA	706	-	TATA-box
PtMBF1c	TATA-box	TATA	707	+	TATA-box
PtMBF1c	TATA-box	TATAAAA	853	-	TATA-box
PtMBF1c	TATA-box	TATAAA	854	-	TATA-box
PtMBF1c	TATA-box	TATAA	855	-	TATA-box
PtMBF1c	TATA-box	TATA	856	+	TATA-box
PtMBF1c	TATA-box	TATTTAAA	929	-	TATA-box
PtMBF1c	TATA-box	TATA	1120	-	TATA-box
PtMBF1c	TATA-box	TATAAAA	1224	-	TATA-box
PtMBF1c	TATA-box	TATAAA	1225	-	TATA-box
PtMBF1c	TATA-box	TATAA	1226	-	TATA-box
PtMBF1c	TATA-box	TATA	1227	-	TATA-box
PtMBF1c	TATA-box	ATATAA	1282	+	TATA-box
PtMBF1c	TATA-box	TATA	1283	-	TATA-box
PtMBF1c	TATA-box	ATATAA	1296	+	TATA-box
PtMBF1c	TATA-box	TATA	1297	-	TATA-box
PtMBF1c	TATA-box	ATATAA	1379	+	TATA-box
PtMBF1c	TATA-box	TATA	1380	-	TATA-box
PtMBF1c	TATA-box	ATATAA	1402	+	TATA-box
PtMBF1c	TATA-box	TATA	1403	-	TATA-box
PtMBF1c	TATA-box	TATAAGAA	1494	-	TATA-box
PtMBF1c	TATA-box	TATAA	1497	-	TATA-box
PtMBF1c	TATA-box	TATA	1498	-	TATA-box
PtMBF1c	TATA-box	TATAAAT	1506	-	TATA-box
PtMBF1c	TATA-box	TATAAA	1507	-	TATA-box
PtMBF1c	TATA-box	TATAA	1508	-	TATA-box
PtMBF1c	TATA-box	TATA	1509	-	TATA-box
PtMBF1c	TATA-box	TATAAA	1529	-	TATA-box
PtMBF1c	TATA-box	TATAA	1530	-	TATA-box
PtMBF1c	TATA-box	TATA	1531	-	TATA-box
PtMBF1c	TATA-box	taTATAAAtc	1571	-	TATA-box
PtMBF1c	TATA-box	ATATAT	1572	-	TATA-box
PtMBF1c	TATA-box	TATATA	1573	-	TATA-box
PtMBF1c	TATA-box	ATATAT	1574	-	TATA-box
PtMBF1c	TATA-box	TATATA	1575	-	TATA-box
PtMBF1c	TATA-box	ATATAA	1576	+	TATA-box
PtMBF1c	TATA-box	TATA	1577	-	TATA-box
PtMBF1c	TATA-box	TATA	1697	-	TATA-box
PtMBF1c	TATA-box	ATATAA	1709	+	TATA-box
PtMBF1c	TATA-box	TATA	1710	-	TATA-box
PtMBF1c	TATA-box	TATA	1877	-	TATA-box
PtMBF1c	TATA-box	ccTATAAAaa	1966	+	TATA-box
PtMBF1c	TATA-box	TATATA	1968	-	TATA-box
PtMBF1c	TATA-box	ATATAA	1969	+	TATA-box
PtMBF1c	TATA-box	TATA	1970	-	TATA-box
ZaMBF1a	TATA-box	TATAA	112	-	TATA-box
ZaMBF1a	TATA-box	TATA	113	+	TATA-box
ZaMBF1a	TATA-box	TATA	205	+	TATA-box
ZaMBF1a	TATA-box	ATATAT	281	+	TATA-box
ZaMBF1a	TATA-box	TATA	282	+	TATA-box
ZaMBF1a	TATA-box	ATATAA	318	+	TATA-box
ZaMBF1a	TATA-box	TATA	319	+	TATA-box
ZaMBF1a	TATA-box	TATA	493	+	TATA-box
ZaMBF1a	TATA-box	ATATAA	523	+	TATA-box
ZaMBF1a	TATA-box	TATA	524	+	TATA-box
ZaMBF1a	TATA-box	ATTATA	533	+	TATA-box
ZaMBF1a	TATA-box	TATAA	534	-	TATA-box
ZaMBF1a	TATA-box	TATA	535	+	TATA-box
ZaMBF1a	TATA-box	ATATAT	548	+	TATA-box
ZaMBF1a	TATA-box	TATA	549	+	TATA-box
ZaMBF1a	TATA-box	ATATAA	568	+	TATA-box
ZaMBF1a	TATA-box	TATA	569	+	TATA-box
ZaMBF1a	TATA-box	ATTATA	601	+	TATA-box
ZaMBF1a	TATA-box	TATAA	602	-	TATA-box
ZaMBF1a	TATA-box	TATA	603	+	TATA-box
ZaMBF1a	TATA-box	ATTATA	635	+	TATA-box
ZaMBF1a	TATA-box	TATAA	636	-	TATA-box
ZaMBF1a	TATA-box	TATA	637	+	TATA-box
ZaMBF1a	TATA-box	TATTTAAA	645	-	TATA-box
ZaMBF1a	TATA-box	TACATAAA	879	+	TATA-box
ZaMBF1a	TATA-box	TATATA	925	+	TATA-box
ZaMBF1a	TATA-box	ATATAA	926	+	TATA-box
ZaMBF1a	TATA-box	TATA	927	+	TATA-box
ZaMBF1a	TATA-box	ATTATA	1032	+	TATA-box
ZaMBF1a	TATA-box	TATAA	1033	-	TATA-box
ZaMBF1a	TATA-box	TATA	1034	-	TATA-box
ZaMBF1a	TATA-box	TACAAAA	1078	+	TATA-box
ZaMBF1a	TATA-box	TATTTAAA	1220	+	TATA-box
ZaMBF1a	TATA-box	TATTTAAA	1253	+	TATA-box
ZaMBF1a	TATA-box	TATAAAA	1508	-	TATA-box
ZaMBF1a	TATA-box	TATAAA	1509	-	TATA-box
ZaMBF1a	TATA-box	TATAA	1510	-	TATA-box
ZaMBF1a	TATA-box	TATA	1511	-	TATA-box
ZaMBF1a	TATA-box	TATAAA	1527	-	TATA-box
ZaMBF1a	TATA-box	TATAA	1528	-	TATA-box
ZaMBF1a	TATA-box	TATA	1529	-	TATA-box
ZaMBF1a	TATA-box	TAAAGATT	1534	+	TATA-box
ZaMBF1a	TATA-box	ATATAT	1672	-	TATA-box
ZaMBF1a	TATA-box	TATA	1673	-	TATA-box
ZaMBF1a	TATA-box	taTATAAAtc	1879	-	TATA-box
ZaMBF1a	TATA-box	ccTATAAAaa	1883	+	TATA-box
ZaMBF1a	TATA-box	TATA	1885	-	TATA-box
ZaMBF1b	TATA-box	TATAAA	286	-	TATA-box
ZaMBF1b	TATA-box	TATAA	287	-	TATA-box
ZaMBF1b	TATA-box	TATA	288	+	TATA-box
ZaMBF1b	TATA-box	TATAA	703	-	TATA-box
ZaMBF1b	TATA-box	TATA	704	+	TATA-box
ZaMBF1b	TATA-box	TATAAAA	864	-	TATA-box
ZaMBF1b	TATA-box	TATAAA	865	-	TATA-box
ZaMBF1b	TATA-box	TATAA	866	-	TATA-box
ZaMBF1b	TATA-box	TATA	867	+	TATA-box
ZaMBF1b	TATA-box	TATA	1370	-	TATA-box
ZaMBF1b	TATA-box	TATA	1442	-	TATA-box
ZaMBF1b	TATA-box	TATATA	1492	-	TATA-box
ZaMBF1b	TATA-box	ATATAT	1493	-	TATA-box
ZaMBF1b	TATA-box	TATA	1494	-	TATA-box
ZaMBF1b	TATA-box	ATATAA	1527	+	TATA-box
ZaMBF1b	TATA-box	TATA	1528	-	TATA-box
ZaMBF1b	TATA-box	TATATA	1545	-	TATA-box
ZaMBF1b	TATA-box	ATATAA	1546	+	TATA-box
ZaMBF1b	TATA-box	TATA	1547	-	TATA-box
ZaMBF1b	TATA-box	ATATAA	1556	+	TATA-box
ZaMBF1b	TATA-box	TATA	1557	-	TATA-box
ZaMBF1b	TATA-box	ATATAT	1608	-	TATA-box
ZaMBF1b	TATA-box	TATA	1609	-	TATA-box
ZaMBF1b	TATA-box	TATAA	1618	-	TATA-box
ZaMBF1b	TATA-box	TATA	1619	-	TATA-box
ZaMBF1b	TATA-box	TATATA	1858	-	TATA-box
ZaMBF1b	TATA-box	TATA	1860	-	TATA-box
ZaMBF1c	TATA-box	ATTATA	68	+	TATA-box
ZaMBF1c	TATA-box	TATAA	69	-	TATA-box
ZaMBF1c	TATA-box	TATA	70	+	TATA-box
ZaMBF1c	TATA-box	ATATAT	114	+	TATA-box
ZaMBF1c	TATA-box	TATA	115	+	TATA-box
ZaMBF1c	TATA-box	TATACA	136	-	TATA-box
ZaMBF1c	TATA-box	TATA	138	+	TATA-box
ZaMBF1c	TATA-box	TATAAAT	370	-	TATA-box
ZaMBF1c	TATA-box	TATAAA	371	-	TATA-box
ZaMBF1c	TATA-box	TATAA	372	-	TATA-box
ZaMBF1c	TATA-box	TATA	373	+	TATA-box
ZaMBF1c	TATA-box	TATACA	421	-	TATA-box
ZaMBF1c	TATA-box	TATA	423	+	TATA-box
ZaMBF1c	TATA-box	ATATAT	587	+	TATA-box
ZaMBF1c	TATA-box	TATA	588	+	TATA-box
ZaMBF1c	TATA-box	ATTATA	1062	+	TATA-box
ZaMBF1c	TATA-box	TATAA	1063	-	TATA-box
ZaMBF1c	TATA-box	TATA	1064	-	TATA-box
ZaMBF1c	TATA-box	TACAAAA	1070	+	TATA-box
ZaMBF1c	TATA-box	TATA	1164	-	TATA-box
ZaMBF1c	TATA-box	TATTTAAA	1231	+	TATA-box
ZaMBF1c	TATA-box	TATAAAT	1328	-	TATA-box
ZaMBF1c	TATA-box	TATAAA	1329	-	TATA-box
ZaMBF1c	TATA-box	TATAA	1330	-	TATA-box
ZaMBF1c	TATA-box	TATA	1331	-	TATA-box
ZaMBF1c	TATA-box	TATAAAT	1335	-	TATA-box
ZaMBF1c	TATA-box	TATAAA	1336	-	TATA-box
ZaMBF1c	TATA-box	TATAA	1337	-	TATA-box
ZaMBF1c	TATA-box	TATA	1338	-	TATA-box
ZaMBF1c	TATA-box	ATTATA	1471	+	TATA-box
ZaMBF1c	TATA-box	TATAA	1472	-	TATA-box
ZaMBF1c	TATA-box	TATA	1473	-	TATA-box
ZaMBF1c	TATA-box	TAAAGATT	1503	-	TATA-box
ZaMBF1c	TATA-box	TATA	1517	-	TATA-box
ZaMBF1c	TATA-box	ATATAA	1536	+	TATA-box
ZaMBF1c	TATA-box	TATA	1537	-	TATA-box
ZaMBF1c	TATA-box	TATA	1565	-	TATA-box
ZaMBF1c	TATA-box	TATAAAA	1606	-	TATA-box
ZaMBF1c	TATA-box	TATAAA	1607	-	TATA-box
ZaMBF1c	TATA-box	TATATAA	1608	-	TATA-box
ZaMBF1c	TATA-box	TATATA	1609	-	TATA-box
ZaMBF1c	TATA-box	ATATAT	1610	-	TATA-box
ZaMBF1c	TATA-box	TATA	1611	-	TATA-box
ZaMBF1c	TATA-box	ATATAT	1692	-	TATA-box
ZaMBF1c	TATA-box	TATA	1693	-	TATA-box
ZaMBF1c	TATA-box	TATA	1762	-	TATA-box
ZaMBF1c	TATA-box	TATATA	1860	-	TATA-box
ZaMBF1c	TATA-box	ATATAA	1861	+	TATA-box
ZaMBF1c	TATA-box	TATA	1862	-	TATA-box
CsMBF1c	TATA-box	TATA	171	+	TATA-box
CsMBF1c	TATA-box	TATAA	271	-	TATA-box
CsMBF1c	TATA-box	TATA	272	+	TATA-box
CsMBF1c	TATA-box	TATAA	309	-	TATA-box
CsMBF1c	TATA-box	TATA	310	+	TATA-box
CsMBF1c	TATA-box	TATA	730	+	TATA-box
CsMBF1c	TATA-box	TATAA	1178	-	TATA-box
CsMBF1c	TATA-box	TATA	1179	-	TATA-box
CsMBF1c	TATA-box	TATATA	1409	-	TATA-box
CsMBF1c	TATA-box	TATA	1411	-	TATA-box
CsMBF1c	TATA-box	TATAA	1652	-	TATA-box
CsMBF1c	TATA-box	TATA	1653	-	TATA-box
CsMBF1c	TATA-box	TATA	1844	-	TATA-box
CsMBF1c	TATA-box	ATTATA	270	+	TATA-box
CsMBF1c	TATA-box	ATTATA	1177	+	TATA-box
CsMBF1c	TATA-box	ATATAA	1410	+	TATA-box
CsMBF1c	TATA-box	TATACA	1407	-	TATA-box
CsMBF1c	O2-site	GATGATGTGG	873	+	zein metabolism regulation
CsMBF1c	O2-site	GATGATGTGG	876	+	zein metabolism regulation
CsMBF1c	O2-site	GTTGACGTGA	1508	+	zein metabolism regulation
CsMBF1c	O2-site	GATGATGTGG	1973	-	zein metabolism regulation
