# Supplementary material for: Genome-wide characterization of the MBF1 gene family and its expression pattern in different tissues and stresses in Zanthoxylum armatum
Source: BMC Genomics. 2022 Sep 14;23:652. doi: 10.1186/s12864-022-08863-4 (PMC9472409; doi:10.1186/s12864-022-08863-4)
Supplement: Supplementary file 8 — Additional file 8: Supplementary material 8. Table S7. The number of functional element regions detected in MBF1 promoter of various speices. [file 12864_2022_8863_MOESM8_ESM.xlsx]

## Sheet: Sheet1
Table S7 The number of functional element regions detected in MBF1 promoter of various speices
Gene name	Abscisic acid responsiveness	Circadian control	Defense and stress responsiveness	Drought inducibility	Light responsiveness	MeJA responsiveness	Anaerobic induction	Low-temperature responsiveness	Salicylic acid responsiveness	Gibberellin responsiveness	Auxin responsiveness	Flavonoid biosynthetic regulation	Total
AtMBF1a				1	3		3	1		1	1		10
AtMBF1b			1	1		3	2	1	1	1	2		12
AtMBF1c	1		1	1	3		2			3			11
OsMBF1a	1			1	5		6	1					14
OsMBF1b	1			1	5		7	1					15
OsMBF1c	2			2	4	3	3	1			1		16
PtMBF1b.1					3		6	1	1				11
PtMBF1b.2	3				4		6	1		4			18
PtMBF1c	1				1		1		1				4
CsMBF1b.1	3			2	4	1	1	1	1	2			15
CsMBF1b.2	3			2	4	1	1	1	1	2			15
CsMBF1b.3	3			2	4	1	1	1	1	2			15
CsMBF1b.4	3			2	4	1	1	1	1	2			15
CsMBF1c	3		1	1	5		5			2	2		20
GbMBF1b	1				1		1					1	4
GbMBF1c.1					5	1	1	1		2	1		11
GbMBF1c.2	2		1	2	2		2	1	4	1	1		16
ZaMBF1a		1		1	4	2							8
ZaMBF1b					1	2	3	3	3				12
ZaMBF1c					4	4	1	4					13
