# Supplementary material for: Genome-wide characterization of the MBF1 gene family and its expression pattern in different tissues and stresses in Zanthoxylum armatum
Source: BMC Genomics. 2022 Sep 14;23:652. doi: 10.1186/s12864-022-08863-4 (PMC9472409; doi:10.1186/s12864-022-08863-4)
Supplement: Supplementary file 9 — Additional file 9: Supplementary material 9. Table S8. The number of functional element regions detected in MBF1 promoter of various speices. [file 12864_2022_8863_MOESM9_ESM.xlsx]

## Sheet: Sheet1
Table S8 The information of the tertiary structure analysis in ZaMBF1 family
Name	Built with	Oligo state	GMQE	QMEANDisCo global	Template	Seq identity	Found by	Method	Seq similarity	Range	Coverage	Description
ZaMBF1a	ProMod3 3.2.0	monomer	0.66	0.74± 0.08	7o81.8.A	54.14	HHblits	EM	0.45	28 - 139	0.94	EDF1
ZaMBF1b	ProMod3 3.2.0	monomer	0.67	0.76± 0.08	7o81.8.A	55.64	HHblits	EM	0.45	28 - 139	0.94	EDF1
ZaMBF1c	ProMod3 3.2.0	monomer	0.6	0.72± 0.08	7o81.8.A	40.88	HHblits	EM	0.39	30 - 140	0.91	EDF1
