# Supplementary material for: Genome-wide characterization of the MBF1 gene family and its expression pattern in different tissues and stresses in Zanthoxylum armatum
Source: BMC Genomics. 2022 Sep 14;23:652. doi: 10.1186/s12864-022-08863-4 (PMC9472409; doi:10.1186/s12864-022-08863-4)
Supplement: Supplementary file 10 — Additional file 10: Supplementary material 10. Table S9. The information associated with the target gene analysis of ZaMBF1 family. [file 12864_2022_8863_MOESM10_ESM.xlsx]

## Sheet: Sheet1
Table S9 The information associated with the target gene analysis of ZaMBF1 family
Sequence name	Family	Start	Stop	Length	Strand	Score	p value	q value	Matched sequence
ZaMBF1a	ARF	118	126	9	-	12.4583	1.49e-05	0.0118	GATGTCGGC
ZaMBF1a	ARF	116	125	10	-	12.3619	4.28e-05	0.0267	ATGTCGGCAC
ZaMBF1a	ARF	117	126	10	+	11.6719	4.4e-05	0.0314	TGCCGACATC
ZaMBF1a	ARF	118	127	10	+	11.0938	8.68e-05	0.0681	GCCGACATCG
ZaMBF1a	ARR-B	214	223	10	+	12.6	1.97e-05	0.0165	GAGAATCTTG
ZaMBF1a	B3	262	269	8	+	8.53333	6.5e-05	0.0439	ATGCAGGC
ZaMBF1a	bHLH	296	306	11	-	13.3125	2.02e-05	0.0167	AGCAAGTTGAG
ZaMBF1a	bHLH	294	307	14	+	13.4219	2.34e-05	0.0192	GTCTCAACTTGCTC
ZaMBF1a	bHLH	142	149	8	+	13.6029	2.74e-05	0.0199	TCACATGG
ZaMBF1a	bHLH	296	306	11	+	12.5616	3.72e-05	0.0305	CTCAACTTGCT
ZaMBF1a	bHLH	142	151	10	-	9.59375	9.98e-05	0.0737	CACCATGTGA
ZaMBF1a	bZIP	383	393	11	+	10.625	7.61e-05	0.0568	CCAAGCTGGAG
ZaMBF1a	C2H2	67	81	15	+	11.6094	3.97e-05	0.0305	GCCGCCACCAAGAAA
ZaMBF1a	C2H2	76	94	19	-	8.53782	7.6e-05	0.0582	CGACCTTCTCGTCTTTCTT
ZaMBF1a	E2F/DP	63	76	14	+	10	4.91e-05	0.0287	TAACGCCGCCACCA
ZaMBF1a	ERF	59	86	28	+	21.0156	6.42e-08	3.64e-05	CCCCTAACGCCGCCACCAAGAAAGACGA
ZaMBF1a	ERF	59	79	21	+	17.2969	4.85e-07	0.000278	CCCCTAACGCCGCCACCAAGA
ZaMBF1a	ERF	58	74	17	-	17.5781	5.05e-07	0.000331	GTGGCGGCGTTAGGGGC
ZaMBF1a	ERF	56	76	21	+	17.4531	5.63e-07	0.000411	AAGCCCCTAACGCCGCCACCA
ZaMBF1a	ERF	115	127	13	-	16.7812	7.23e-07	0.0005	CGATGTCGGCACC
ZaMBF1a	ERF	99	108	10	+	14.7158	1.03e-06	0.000777	CGCCGCCCGC
ZaMBF1a	ERF	92	119	28	+	16.6094	1.09e-06	0.000309	TCGTCAACGCCGCCCGCCGCGCTGGTGC
ZaMBF1a	ERF	99	108	10	+	16.186	1.32e-06	0.000657	CGCCGCCCGC
ZaMBF1a	ERF	62	76	15	+	15.9688	1.57e-06	0.00105	CTAACGCCGCCACCA
ZaMBF1a	ERF	95	115	21	+	14.2059	2.23e-06	0.00151	TCAACGCCGCCCGCCGCGCTG
ZaMBF1a	ERF	62	76	15	+	15.5312	2.3e-06	0.00164	CTAACGCCGCCACCA
ZaMBF1a	ERF	66	73	8	+	17.5524	2.42e-06	0.00113	CGCCGCCA
ZaMBF1a	ERF	63	77	15	-	14.9531	2.49e-06	0.00176	TTGGTGGCGGCGTTA
ZaMBF1a	ERF	59	73	15	+	15.1719	3.06e-06	0.00155	CCCCTAACGCCGCCA
ZaMBF1a	ERF	113	127	15	-	15.5938	3.78e-06	0.00263	CGATGTCGGCACCAG
ZaMBF1a	ERF	66	75	10	+	14.8721	4.13e-06	0.00103	CGCCGCCACC
ZaMBF1a	ERF	62	82	21	+	12.2188	4.19e-06	0.00119	CTAACGCCGCCACCAAGAAAG
ZaMBF1a	ERF	62	76	15	+	14.4688	4.62e-06	0.00155	CTAACGCCGCCACCA
ZaMBF1a	ERF	65	75	11	+	13.9062	5.56e-06	0.00394	ACGCCGCCACC
ZaMBF1a	ERF	99	106	8	+	12.0286	5.69e-06	0.00133	CGCCGCCC
ZaMBF1a	ERF	62	82	21	-	13.3906	5.77e-06	0.00376	CTTTCTTGGTGGCGGCGTTAG
ZaMBF1a	ERF	64	84	21	+	13.125	5.94e-06	0.00199	AACGCCGCCACCAAGAAAGAC
ZaMBF1a	ERF	94	114	21	+	13.0469	6.18e-06	0.00199	GTCAACGCCGCCCGCCGCGCT
ZaMBF1a	ERF	92	112	21	+	11.0938	6.26e-06	0.00119	TCGTCAACGCCGCCCGCCGCG
ZaMBF1a	ERF	61	77	17	-	12.2656	6.5e-06	0.00213	TTGGTGGCGGCGTTAGG
ZaMBF1a	ERF	105	112	8	+	14.5158	6.54e-06	0.00302	CCGCCGCG
ZaMBF1a	ERF	65	72	8	+	14.3333	6.54e-06	0.00178	ACGCCGCC
ZaMBF1a	ERF	98	105	8	+	14.3333	6.54e-06	0.00178	ACGCCGCC
ZaMBF1a	ERF	65	85	21	+	11.8235	6.91e-06	0.00195	ACGCCGCCACCAAGAAAGACG
ZaMBF1a	ERF	92	106	15	+	14.1875	7.39e-06	0.00446	TCGTCAACGCCGCCC
ZaMBF1a	ERF	66	80	15	-	12.25	8.05e-06	0.00284	TTCTTGGTGGCGGCG
ZaMBF1a	ERF	62	82	21	+	11.3382	8.6e-06	0.00195	CTAACGCCGCCACCAAGAAAG
ZaMBF1a	ERF	53	73	21	+	12.5156	1.09e-05	0.00397	AGAAAGCCCCTAACGCCGCCA
ZaMBF1a	ERF	58	78	21	+	9.33333	1.09e-05	0.00721	GCCCCTAACGCCGCCACCAAG
ZaMBF1a	ERF	27	47	21	+	11.4706	1.12e-05	0.00427	GGACTGGGAGCCGGTGGTGAT
ZaMBF1a	ERF	94	114	21	-	11.3382	1.2e-05	0.00427	AGCGCGGCGGGCGGCGTTGAC
ZaMBF1a	ERF	27	47	21	-	11.5469	1.26e-05	0.00271	ATCACCACCGGCTCCCAGTCC
ZaMBF1a	ERF	33	46	14	+	13.4375	1.4e-05	0.0074	GGAGCCGGTGGTGA
ZaMBF1a	ERF	59	73	15	+	11.7031	1.4e-05	0.00398	CCCCTAACGCCGCCA
ZaMBF1a	ERF	94	112	19	-	11.7344	1.42e-05	0.00629	CGCGGCGGGCGGCGTTGAC
ZaMBF1a	ERF	66	75	10	+	12.6105	1.42e-05	0.00536	CGCCGCCACC
ZaMBF1a	ERF	59	73	15	-	13.2031	1.52e-05	0.00587	TGGCGGCGTTAGGGG
ZaMBF1a	ERF	65	72	8	+	13.8316	1.61e-05	0.00302	ACGCCGCC
ZaMBF1a	ERF	98	105	8	+	13.8316	1.61e-05	0.00302	ACGCCGCC
ZaMBF1a	ERF	66	84	19	-	11.6406	1.69e-05	0.00645	GTCTTTCTTGGTGGCGGCG
ZaMBF1a	ERF	110	124	15	-	12.9375	1.75e-05	0.00587	TGTCGGCACCAGCGC
ZaMBF1a	ERF	92	106	15	+	11.1719	1.79e-05	0.00398	TCGTCAACGCCGCCC
ZaMBF1a	ERF	95	115	21	-	10.8281	1.82e-05	0.00593	CAGCGCGGCGGGCGGCGTTGA
ZaMBF1a	ERF	59	73	15	+	12.4531	1.94e-05	0.00586	CCCCTAACGCCGCCA
ZaMBF1a	ERF	29	47	19	+	11.0469	1.97e-05	0.00629	ACTGGGAGCCGGTGGTGAT
ZaMBF1a	ERF	54	73	20	+	11.5	2.03e-05	0.00942	GAAAGCCCCTAACGCCGCCA
ZaMBF1a	ERF	103	123	21	-	10.3438	2.17e-05	0.00348	GTCGGCACCAGCGCGGCGGGC
ZaMBF1a	ERF	96	114	19	-	11.0625	2.21e-05	0.00645	AGCGCGGCGGGCGGCGTTG
ZaMBF1a	ERF	113	127	15	-	12.5156	2.23e-05	0.0152	CGATGTCGGCACCAG
ZaMBF1a	ERF	92	106	15	+	11.4688	2.23e-05	0.00438	TCGTCAACGCCGCCC
ZaMBF1a	ERF	95	108	14	-	12.5781	2.29e-05	0.0074	GCGGGCGGCGTTGA
ZaMBF1a	ERF	86	106	21	+	10.9062	2.51e-05	0.00557	AGAAGGTCGTCAACGCCGCCC
ZaMBF1a	ERF	35	49	15	-	11.1406	2.62e-05	0.00438	TAATCACCACCGGCT
ZaMBF1a	ERF	60	79	20	+	10.9219	2.79e-05	0.00942	CCCTAACGCCGCCACCAAGA
ZaMBF1a	ERF	35	55	21	-	10.5156	3.05e-05	0.00557	TCTTCCTAATCACCACCGGCT
ZaMBF1a	ERF	60	76	17	-	9.73438	3.07e-05	0.0112	TGGTGGCGGCGTTAGGG
ZaMBF1a	ERF	35	49	15	-	11.4844	3.12e-05	0.00628	TAATCACCACCGGCT
ZaMBF1a	ERF	56	75	20	+	10.0469	3.35e-05	0.00875	AAGCCCCTAACGCCGCCACC
ZaMBF1a	ERF	106	115	10	+	12.1744	3.51e-05	0.00583	CGCCGCGCTG
ZaMBF1a	ERF	111	127	17	-	9.20312	3.56e-05	0.0112	CGATGTCGGCACCAGCG
ZaMBF1a	ERF	53	72	20	+	9.54688	3.91e-05	0.00875	AGAAAGCCCCTAACGCCGCC
ZaMBF1a	ERF	86	105	20	+	9.48438	3.99e-05	0.00875	AGAAGGTCGTCAACGCCGCC
ZaMBF1a	ERF	108	127	20	+	10.25	4e-05	0.00942	CCGCGCTGGTGCCGACATCG
ZaMBF1a	ERF	64	82	19	-	9.40625	4.09e-05	0.00671	CTTTCTTGGTGGCGGCGTT
ZaMBF1a	ERF	61	79	19	-	9.34375	4.2e-05	0.00671	TCTTGGTGGCGGCGTTAGG
ZaMBF1a	ERF	66	80	15	-	9.875	4.62e-05	0.0192	TTCTTGGTGGCGGCG
ZaMBF1a	ERF	65	85	21	-	8.20312	5.14e-05	0.0111	CGTCTTTCTTGGTGGCGGCGT
ZaMBF1a	ERF	65	79	15	+	9.57812	5.24e-05	0.00702	ACGCCGCCACCAAGA
ZaMBF1a	ERF	106	115	10	-	11.5349	5.29e-05	0.0066	CAGCGCGGCG
ZaMBF1a	ERF	105	123	19	+	8.76562	5.36e-05	0.00685	CCGCCGCGCTGGTGCCGAC
ZaMBF1a	ERF	62	76	15	-	10.4688	5.49e-05	0.0187	TGGTGGCGGCGTTAG
ZaMBF1a	ERF	63	77	15	-	9.23438	5.83e-05	0.0192	TTGGTGGCGGCGTTA
ZaMBF1a	ERF	64	78	15	-	8.96875	5.93e-05	0.0389	CTTGGTGGCGGCGTT
ZaMBF1a	ERF	59	79	21	+	9.125	5.95e-05	0.00868	CCCCTAACGCCGCCACCAAGA
ZaMBF1a	ERF	99	113	15	+	8.21875	6.18e-05	0.0103	CGCCGCCCGCCGCGC
ZaMBF1a	ERF	32	52	21	-	3.375	6.34e-05	0.00884	TCCTAATCACCACCGGCTCCC
ZaMBF1a	ERF	27	45	19	+	8.64062	6.36e-05	0.0124	GGACTGGGAGCCGGTGGTG
ZaMBF1a	ERF	62	76	15	-	10.6719	6.45e-05	0.0224	TGGTGGCGGCGTTAG
ZaMBF1a	ERF	101	121	21	+	7.51562	6.93e-05	0.00891	CCGCCCGCCGCGCTGGTGCCG
ZaMBF1a	ERF	87	106	20	+	9.17188	7e-05	0.00991	GAAGGTCGTCAACGCCGCCC
ZaMBF1a	ERF	99	118	20	-	9.17188	7e-05	0.00991	CACCAGCGCGGCGGGCGGCG
ZaMBF1a	ERF	111	120	10	+	10.9767	7.25e-05	0.00723	CGCTGGTGCC
ZaMBF1a	ERF	108	128	21	-	2.625	7.72e-05	0.00884	TCGATGTCGGCACCAGCGCGG
ZaMBF1a	ERF	109	129	21	-	4.49275	7.8e-05	0.0112	TTCGATGTCGGCACCAGCGCG
ZaMBF1a	ERF	100	120	21	-	4.43478	7.97e-05	0.0112	GGCACCAGCGCGGCGGGCGGC
ZaMBF1a	ERF	103	123	21	-	4.4058	8.06e-05	0.0112	GTCGGCACCAGCGCGGCGGGC
ZaMBF1a	ERF	34	48	15	+	5.23438	8.24e-05	0.0194	GAGCCGGTGGTGATT
ZaMBF1a	ERF	102	121	20	-	8.8125	8.41e-05	0.00991	CGGCACCAGCGCGGCGGGCG
ZaMBF1a	ERF	100	120	21	+	4.27536	8.47e-05	0.0112	GCCGCCCGCCGCGCTGGTGCC
ZaMBF1a	ERF	62	75	14	-	9.8125	8.48e-05	0.0183	GGTGGCGGCGTTAG
ZaMBF1a	ERF	33	42	10	-	10.5814	9.01e-05	0.00749	CACCGGCTCC
ZaMBF1a	ERF	102	112	11	+	6.71875	9.21e-05	0.0326	CGCCCGCCGCG
ZaMBF1a	ERF	69	76	8	+	8.99048	9.28e-05	0.0145	CGCCACCA
ZaMBF1a	ERF	93	109	17	-	5.60938	9.9e-05	0.0207	GGCGGGCGGCGTTGACG
ZaMBF1a	G2-like	211	224	14	-	13.0924	6.47e-06	0.00535	GCAAGATTCTCTGT
ZaMBF1a	G2-like	214	223	10	+	12.678	1.71e-05	0.0143	GAGAATCTTG
ZaMBF1a	G2-like	212	225	14	+	12.0781	5.04e-05	0.0419	CAGAGAATCTTGCT
ZaMBF1a	G2-like	215	225	11	+	12.0156	5.09e-05	0.0424	AGAATCTTGCT
ZaMBF1a	GATA	34	48	15	+	9.97059	7.14e-05	0.0381	GAGCCGGTGGTGATT
ZaMBF1a	GATA	90	104	15	-	9.41176	9.42e-05	0.0381	GCGGCGTTGACGACC
ZaMBF1a	LBD	99	119	21	-	15.3594	1.83e-06	0.000769	GCACCAGCGCGGCGGGCGGCG
ZaMBF1a	LBD	95	115	21	+	14.7969	2.52e-06	0.000769	TCAACGCCGCCCGCCGCGCTG
ZaMBF1a	LBD	97	117	21	+	11.3281	1.16e-05	0.00332	AACGCCGCCCGCCGCGCTGGT
ZaMBF1a	LBD	55	75	21	+	10.9375	1.41e-05	0.00332	AAAGCCCCTAACGCCGCCACC
ZaMBF1a	LBD	97	117	21	-	10.7812	1.52e-05	0.00332	ACCAGCGCGGCGGGCGGCGTT
ZaMBF1a	LBD	100	120	21	+	8.73438	3.95e-05	0.00577	GCCGCCCGCCGCGCTGGTGCC
ZaMBF1a	LBD	103	123	21	-	8.5	4.39e-05	0.00577	GTCGGCACCAGCGCGGCGGGC
ZaMBF1a	LBD	23	43	21	-	8.39062	6.18e-05	0.0126	CCACCGGCTCCCAGTCCTGTG
ZaMBF1a	LBD	100	120	21	-	6.84375	9.07e-05	0.00992	GGCACCAGCGCGGCGGGCGGC
ZaMBF1a	MYB	60	80	21	+	12.6094	2.19e-05	0.0172	CCCTAACGCCGCCACCAAGAA
ZaMBF1a	MYB	32	49	18	+	12.4531	2.21e-05	0.018	GGGAGCCGGTGGTGATTA
ZaMBF1a	MYB	235	244	10	+	12.2947	2.43e-05	0.0201	GTACCAACCG
ZaMBF1a	MYB	234	248	15	+	11.2188	7.2e-05	0.0581	AGTACCAACCGAACT
ZaMBF1a	MYB	235	244	10	-	11.0095	7.52e-05	0.0612	CGGTTGGTAC
ZaMBF1a	NAC	106	125	20	+	11.5625	2.98e-05	0.0181	CGCCGCGCTGGTGCCGACAT
ZaMBF1a	TALE	100	119	20	+	18.4533	3.3e-07	0.000158	GCCGCCCGCCGCGCTGGTGC
ZaMBF1a	TCP	393	400	8	-	10.3048	1.55e-05	0.00819	GGGCCCTC
ZaMBF1a	Trihelix	2	12	11	+	11.8906	2.91e-05	0.0189	TGGCCGGAATC
ZaMBF1a	Trihelix	96	110	15	+	9.4375	9.2e-05	0.058	CAACGCCGCCCGCCG
ZaMBF1a	WRKY	92	101	10	-	12.3559	2.51e-05	0.0174	GCGTTGACGA
ZaMBF1a	WRKY	90	110	21	-	12	4.09e-05	0.0325	CGGCGGGCGGCGTTGACGACC
ZaMBF1a	WRKY	90	102	13	-	7.73438	9.34e-05	0.0779	GGCGTTGACGACC
ZaMBF1a	WRKY	88	106	19	-	10.3438	9.79e-05	0.0804	GGGCGGCGTTGACGACCTT
ZaMBF1a	ZF-HD	41	51	11	+	11.7164	5.59e-05	0.0468	TGGTGATTAGG
ZaMBF1b	B3	262	269	8	+	8.53333	6.5e-05	0.0428	ATGCAGGC
ZaMBF1b	B3	199	213	15	+	11.9041	7e-05	0.0568	CTTGATGAAGAAACA
ZaMBF1b	bHLH	296	306	11	-	13.3125	2.02e-05	0.0166	AGCAAGTTGAG
ZaMBF1b	bHLH	142	149	8	+	13.6029	2.74e-05	0.0201	TCACATGG
ZaMBF1b	bHLH	294	307	14	+	12.8125	3.51e-05	0.0287	ATCTCAACTTGCTC
ZaMBF1b	bHLH	296	306	11	+	12.5616	3.72e-05	0.0304	CTCAACTTGCT
ZaMBF1b	bHLH	142	151	10	-	9.59375	9.98e-05	0.0735	CACCATGTGA
ZaMBF1b	bZIP	383	393	11	+	10.625	7.61e-05	0.0565	CCAAGCTGGAG
ZaMBF1b	C2H2	76	94	19	-	8.53782	7.6e-05	0.057	CGACCTTCTCGTCTTTCTT
ZaMBF1b	E2F/DP	108	117	10	+	11.0842	9.35e-05	0.0524	CCGCGCCGGT
ZaMBF1b	ERF	92	119	28	+	17.9375	5.32e-07	0.000298	TCGTCAACGCCGCCCGCCGCGCCGGTGC
ZaMBF1b	ERF	95	115	21	+	16.75	5.88e-07	0.000385	TCAACGCCGCCCGCCGCGCCG
ZaMBF1b	ERF	99	108	10	+	14.7158	1.03e-06	0.000734	CGCCGCCCGC
ZaMBF1b	ERF	99	108	10	+	16.186	1.32e-06	0.000679	CGCCGCCCGC
ZaMBF1b	ERF	94	114	21	+	15.4219	1.79e-06	0.000888	GTCAACGCCGCCCGCCGCGCC
ZaMBF1b	ERF	94	114	21	-	14.3382	2.65e-06	0.00186	GGCGCGGCGGGCGGCGTTGAC
ZaMBF1b	ERF	103	123	21	-	14.6406	2.73e-06	0.000888	ATCGGCACCGGCGCGGCGGGC
ZaMBF1b	ERF	106	115	10	+	14.7093	4.93e-06	0.00127	CGCCGCGCCG
ZaMBF1b	ERF	96	115	20	+	13.7344	5.61e-06	0.00236	CAACGCCGCCCGCCGCGCCG
ZaMBF1b	ERF	99	106	8	+	12.0286	5.69e-06	0.0026	CGCCGCCC
ZaMBF1b	ERF	105	123	19	+	13.4531	6.02e-06	0.0039	CCGCCGCGCCGGTGCCGAT
ZaMBF1b	ERF	92	112	21	+	11.0938	6.26e-06	0.00349	TCGTCAACGCCGCCCGCCGCG
ZaMBF1b	ERF	105	112	8	+	14.5158	6.54e-06	0.00357	CCGCCGCG
ZaMBF1b	ERF	98	105	8	+	14.3333	6.54e-06	0.00348	ACGCCGCC
ZaMBF1b	ERF	99	118	20	+	13.4375	6.69e-06	0.00236	CGCCGCCCGCCGCGCCGGTG
ZaMBF1b	ERF	96	114	19	-	13.3438	7.27e-06	0.00373	GGCGCGGCGGGCGGCGTTG
ZaMBF1b	ERF	92	106	15	+	14.1875	7.39e-06	0.00446	TCGTCAACGCCGCCC
ZaMBF1b	ERF	95	115	21	-	12.8281	7.53e-06	0.00486	CGGCGCGGCGGGCGGCGTTGA
ZaMBF1b	ERF	100	120	21	+	10.029	8.07e-06	0.00526	GCCGCCCGCCGCGCCGGTGCC
ZaMBF1b	ERF	98	118	21	+	12.9219	8.72e-06	0.0062	ACGCCGCCCGCCGCGCCGGTG
ZaMBF1b	ERF	106	115	10	-	14.0581	8.93e-06	0.00154	CGGCGCGGCG
ZaMBF1b	ERF	27	47	21	+	11.4706	1.12e-05	0.00394	GGACTGGGAGCCGGTGGTGAT
ZaMBF1b	ERF	27	47	21	-	11.5469	1.26e-05	0.00274	ATCACCACCGGCTCCCAGTCC
ZaMBF1b	ERF	33	46	14	+	13.4375	1.4e-05	0.00725	GGAGCCGGTGGTGA
ZaMBF1b	ERF	94	112	19	-	11.7344	1.42e-05	0.00425	CGCGGCGGGCGGCGTTGAC
ZaMBF1b	ERF	59	73	15	+	12.3594	1.44e-05	0.00606	CCCCAAACGCCGCTA
ZaMBF1b	ERF	59	86	28	+	8.875	1.53e-05	0.0043	CCCCAAACGCCGCTACGAAGAAAGACGA
ZaMBF1b	ERF	98	105	8	+	13.8316	1.61e-05	0.0044	ACGCCGCC
ZaMBF1b	ERF	102	122	21	-	9.76471	1.7e-05	0.00555	TCGGCACCGGCGCGGCGGGCG
ZaMBF1b	ERF	92	106	15	+	11.1719	1.79e-05	0.00831	TCGTCAACGCCGCCC
ZaMBF1b	ERF	100	118	19	+	11.3594	1.93e-05	0.00373	GCCGCCCGCCGCGCCGGTG
ZaMBF1b	ERF	103	121	19	+	11.3281	1.96e-05	0.00373	GCCCGCCGCGCCGGTGCCG
ZaMBF1b	ERF	29	47	19	+	11.0469	1.97e-05	0.00425	ACTGGGAGCCGGTGGTGAT
ZaMBF1b	ERF	92	106	15	+	11.4688	2.23e-05	0.00606	TCGTCAACGCCGCCC
ZaMBF1b	ERF	95	108	14	-	12.5781	2.29e-05	0.00725	GCGGGCGGCGTTGA
ZaMBF1b	ERF	86	106	21	+	10.9062	2.51e-05	0.00894	AGAAGGTCGTCAACGCCGCCC
ZaMBF1b	ERF	59	73	15	+	10.3594	2.55e-05	0.00831	CCCCAAACGCCGCTA
ZaMBF1b	ERF	35	49	15	-	11.1406	2.62e-05	0.00606	TAATCACCACCGGCT
ZaMBF1b	ERF	111	125	15	-	11.7969	2.69e-05	0.00471	ATATCGGCACCGGCG
ZaMBF1b	ERF	104	118	15	+	11.7188	2.79e-05	0.00471	CCCGCCGCGCCGGTG
ZaMBF1b	ERF	101	121	21	+	9.70312	2.86e-05	0.00464	CCGCCCGCCGCGCCGGTGCCG
ZaMBF1b	ERF	35	49	15	-	11.4844	3.12e-05	0.00471	TAATCACCACCGGCT
ZaMBF1b	ERF	100	120	21	-	6.71014	3.27e-05	0.00905	GGCACCGGCGCGGCGGGCGGC
ZaMBF1b	ERF	99	118	20	-	10.5	3.5e-05	0.00739	CACCGGCGCGGCGGGCGGCG
ZaMBF1b	ERF	97	117	21	-	8.70588	3.92e-05	0.00916	ACCGGCGCGGCGGGCGGCGTT
ZaMBF1b	ERF	86	105	20	+	9.48438	3.99e-05	0.0265	AGAAGGTCGTCAACGCCGCC
ZaMBF1b	ERF	103	123	21	-	6.10145	4.17e-05	0.00905	ATCGGCACCGGCGCGGCGGGC
ZaMBF1b	ERF	102	121	20	-	10.1562	4.2e-05	0.00739	CGGCACCGGCGCGGCGGGCG
ZaMBF1b	ERF	106	126	21	+	8.53125	4.64e-05	0.00603	CGCCGCGCCGGTGCCGATATT
ZaMBF1b	ERF	111	120	10	+	11.7558	4.66e-05	0.00601	CGCCGGTGCC
ZaMBF1b	ERF	101	121	21	+	4.48438	4.7e-05	0.0118	CCGCCCGCCGCGCCGGTGCCG
ZaMBF1b	ERF	108	122	15	-	8.29688	5.72e-05	0.0409	TCGGCACCGGCGCGG
ZaMBF1b	ERF	108	115	8	+	9.57143	5.73e-05	0.00872	CCGCGCCG
ZaMBF1b	ERF	108	115	8	-	9.57143	5.73e-05	0.00872	CGGCGCGG
ZaMBF1b	ERF	102	120	19	+	8.4375	6.13e-05	0.00994	CGCCCGCCGCGCCGGTGCC
ZaMBF1b	ERF	99	113	15	+	8.21875	6.18e-05	0.0134	CGCCGCCCGCCGCGC
ZaMBF1b	ERF	32	52	21	-	3.375	6.34e-05	0.0118	TCCTAATCACCACCGGCTCCC
ZaMBF1b	ERF	27	45	19	+	8.64062	6.36e-05	0.0091	GGACTGGGAGCCGGTGGTG
ZaMBF1b	ERF	108	122	15	-	8.82812	6.74e-05	0.0453	TCGGCACCGGCGCGG
ZaMBF1b	ERF	114	123	10	+	11.1163	6.76e-05	0.00664	CGGTGCCGAT
ZaMBF1b	ERF	87	106	20	+	9.17188	7e-05	0.00876	GAAGGTCGTCAACGCCGCCC
ZaMBF1b	ERF	53	73	21	+	8.75	7.07e-05	0.0145	AAAAAGCCCCAAACGCCGCTA
ZaMBF1b	ERF	111	130	20	-	9.04688	7.46e-05	0.00876	TTTCAATATCGGCACCGGCG
ZaMBF1b	ERF	65	72	8	+	9.89474	8.05e-05	0.0146	ACGCCGCT
ZaMBF1b	ERF	35	55	21	-	8.4375	8.15e-05	0.0145	TTTTCCTAATCACCACCGGCT
ZaMBF1b	ERF	34	48	15	+	5.23438	8.24e-05	0.0571	GAGCCGGTGGTGATT
ZaMBF1b	ERF	109	122	14	+	9.78125	8.59e-05	0.0181	CGCGCCGGTGCCGA
ZaMBF1b	ERF	102	122	21	-	2.10938	8.83e-05	0.0123	TCGGCACCGGCGCGGCGGGCG
ZaMBF1b	ERF	66	75	10	+	10.6047	8.88e-05	0.00664	CGCCGCTACG
ZaMBF1b	ERF	104	118	15	+	7.26562	8.93e-05	0.0145	CCCGCCGCGCCGGTG
ZaMBF1b	ERF	100	120	21	-	6.82812	9.01e-05	0.00976	GGCACCGGCGCGGCGGGCGGC
ZaMBF1b	ERF	33	42	10	-	10.5814	9.01e-05	0.00664	CACCGGCTCC
ZaMBF1b	ERF	102	112	11	+	6.71875	9.21e-05	0.064	CGCCCGCCGCG
ZaMBF1b	ERF	66	73	8	+	8.99048	9.28e-05	0.0106	CGCCGCTA
ZaMBF1b	ERF	93	109	17	-	5.60938	9.9e-05	0.0631	GGCGGGCGGCGTTGACG
ZaMBF1b	ERF	111	125	15	+	8.8125	9.94e-05	0.0661	CGCCGGTGCCGATAT
ZaMBF1b	G2-like	211	224	14	-	10.8067	6.99e-05	0.0579	GCAAGATTTTCTGT
ZaMBF1b	G2-like	339	346	8	+	10.7344	9.83e-05	0.083	GGAATATG
ZaMBF1b	GATA	110	124	15	+	10.2794	6.09e-05	0.0251	GCGCCGGTGCCGATA
ZaMBF1b	GATA	34	48	15	+	9.97059	7.14e-05	0.0251	GAGCCGGTGGTGATT
ZaMBF1b	GATA	90	104	15	-	9.41176	9.42e-05	0.0251	GCGGCGTTGACGACC
ZaMBF1b	LBD	95	115	21	+	18.8594	2.1e-07	7.09e-05	TCAACGCCGCCCGCCGCGCCG
ZaMBF1b	LBD	99	119	21	-	18.6875	2.35e-07	7.09e-05	GCACCGGCGCGGCGGGCGGCG
ZaMBF1b	LBD	97	117	21	+	15.375	1.39e-06	0.000755	AACGCCGCCCGCCGCGCCGGT
ZaMBF1b	LBD	100	120	21	+	14.4219	2.35e-06	0.000755	GCCGCCCGCCGCGCCGGTGCC
ZaMBF1b	LBD	97	117	21	-	13.6719	3.51e-06	0.000755	ACCGGCGCGGCGGGCGGCGTT
ZaMBF1b	LBD	100	120	21	-	10.6562	1.61e-05	0.0026	GGCACCGGCGCGGCGGGCGGC
ZaMBF1b	LBD	103	123	21	-	9.09375	3.35e-05	0.00433	ATCGGCACCGGCGCGGCGGGC
ZaMBF1b	LBD	23	43	21	-	8.39062	6.18e-05	0.0124	CCACCGGCTCCCAGTCCTGTG
ZaMBF1b	LBD	59	73	15	+	10.0469	9.43e-05	0.067	CCCCAAACGCCGCTA
ZaMBF1b	MIKC_MADS	71	91	21	-	10.7826	7.62e-05	0.0545	CCTTCTCGTCTTTCTTCGTAG
ZaMBF1b	MYB	32	49	18	+	12.4531	2.21e-05	0.018	GGGAGCCGGTGGTGATTA
ZaMBF1b	NAC	106	125	20	+	11.2969	3.4e-05	0.0211	CGCCGCGCCGGTGCCGATAT
ZaMBF1b	NAC	266	277	12	+	10.9579	7.61e-05	0.0605	AGGCACGGCAAG
ZaMBF1b	Nin-like	350	364	15	-	12.0781	4.22e-05	0.0228	GAATGGCTTTTCCCG
ZaMBF1b	Nin-like	59	73	15	-	11.6719	5.69e-05	0.0228	TAGCGGCGTTTGGGG
ZaMBF1b	TALE	100	119	20	+	20.3867	6.28e-08	3.03e-05	GCCGCCCGCCGCGCCGGTGC
ZaMBF1b	TALE	67	86	20	-	12.36	1.66e-05	0.004	TCGTCTTTCTTCGTAGCGGC
ZaMBF1b	TALE	102	121	20	-	8.93333	8.01e-05	0.0129	CGGCACCGGCGCGGCGGGCG
ZaMBF1b	TCP	393	400	8	-	10.3048	1.55e-05	0.00824	GGGCCCTC
ZaMBF1b	Trihelix	108	122	15	+	12.7812	1.89e-05	0.00794	CCGCGCCGGTGCCGA
ZaMBF1b	Trihelix	107	121	15	-	12.25	2.52e-05	0.00794	CGGCACCGGCGCGGC
ZaMBF1b	Trihelix	48	65	18	+	11.6176	5.39e-05	0.0444	TAGGAAAAAAGCCCCAAA
ZaMBF1b	Trihelix	96	110	15	+	9.4375	9.2e-05	0.0193	CAACGCCGCCCGCCG
ZaMBF1b	Trihelix	110	120	11	+	9.0625	9.78e-05	0.0642	GCGCCGGTGCC
ZaMBF1b	WRKY	92	101	10	-	12.3559	2.51e-05	0.0174	GCGTTGACGA
ZaMBF1b	WRKY	90	110	21	-	12	4.09e-05	0.0334	CGGCGGGCGGCGTTGACGACC
ZaMBF1b	WRKY	90	102	13	-	7.73438	9.34e-05	0.0779	GGCGTTGACGACC
ZaMBF1b	WRKY	88	106	19	-	10.3438	9.79e-05	0.0804	GGGCGGCGTTGACGACCTT
ZaMBF1b	ZF-HD	41	51	11	+	11.7164	5.59e-05	0.0468	TGGTGATTAGG
ZaMBF1c	AP2	279	298	20	+	10.8734	6.21e-05	0.0523	GGAGAAGAAGATGAGCCAAG
ZaMBF1c	bZIP	299	309	11	+	16.3125	1.36e-06	0.00103	CCGAGCTGGCA
ZaMBF1c	bZIP	299	310	12	-	15.4375	3.95e-06	0.00344	TTGCCAGCTCGG
ZaMBF1c	bZIP	299	309	11	+	10.1507	2.85e-05	0.0204	CCGAGCTGGCA
ZaMBF1c	bZIP	295	309	15	+	8.17188	3.92e-05	0.0282	CAAGCCGAGCTGGCA
ZaMBF1c	bZIP	295	309	15	-	5.375	9.71e-05	0.0706	TGCCAGCTCGGCTTG
ZaMBF1c	C2H2	323	337	15	+	13.3594	1.1e-05	0.00846	AGCGGCCCCAGGTGG
ZaMBF1c	C2H2	273	291	19	-	10.7731	2.44e-05	0.0146	CATCTTCTTCTCCAGCCGC
ZaMBF1c	C2H2	213	227	15	+	11.4375	4.46e-05	0.0172	AACGGAACCAGATAC
ZaMBF1c	C2H2	252	270	19	-	8.57143	7.47e-05	0.0146	CTTCTGTATCAACTGCCTC
ZaMBF1c	C2H2	225	239	15	-	10.4844	8.4e-05	0.0216	ACCCGCCCCAGAGTA
ZaMBF1c	C2H2	337	355	19	-	8.27731	8.63e-05	0.0146	CGTTCTCATACTCCTGAAC
ZaMBF1c	C2H2	276	294	19	-	8.18487	9.02e-05	0.0146	GCTCATCTTCTTCTCCAGC
ZaMBF1c	C2H2	343	361	19	-	8.05042	9.63e-05	0.0146	CCTTTCCGTTCTCATACTC
ZaMBF1c	Dof	310	330	21	-	10.8906	8.99e-05	0.0769	GGGCCGCTCGTTTATCTTTTT
ZaMBF1c	E2F/DP	118	127	10	-	12.8842	1.54e-05	0.00456	GCGCGCCGGA
ZaMBF1c	E2F/DP	122	131	10	+	12.7684	1.81e-05	0.00456	GCGCGCCTGT
ZaMBF1c	E2F/DP	267	276	10	-	12.2526	3.42e-05	0.00573	CCGCGCCTTC
ZaMBF1c	E2F/DP	120	129	10	-	11.5263	6.71e-05	0.00843	AGGCGCGCCG
ZaMBF1c	E2F/DP	120	129	10	+	11.1895	8.75e-05	0.0088	CGGCGCGCCT
ZaMBF1c	ERF	231	249	19	+	17.5781	6.12e-07	0.000337	GGGGCGGGTGCCGGCTGAG
ZaMBF1c	ERF	231	251	21	-	15.5	1.71e-06	0.00109	ACCTCAGCCGGCACCCGCCCC
ZaMBF1c	ERF	239	253	15	-	15.7031	2.76e-06	0.00155	TCACCTCAGCCGGCA
ZaMBF1c	ERF	233	251	19	+	14.8594	2.83e-06	0.00185	GGCGGGTGCCGGCTGAGGT
ZaMBF1c	ERF	120	129	10	+	15.1163	3.33e-06	0.00139	CGGCGCGCCT
ZaMBF1c	ERF	234	254	21	+	13.7353	3.64e-06	0.00254	GCGGGTGCCGGCTGAGGTGAG
ZaMBF1c	ERF	239	259	21	-	14.0156	4.72e-06	0.00342	ACTGCCTCACCTCAGCCGGCA
ZaMBF1c	ERF	237	257	21	-	10.8841	5.52e-06	0.00368	TGCCTCACCTCAGCCGGCACC
ZaMBF1c	ERF	232	246	15	+	13.125	1.36e-05	0.00382	GGGCGGGTGCCGGCT
ZaMBF1c	ERF	171	191	21	-	10.9844	1.63e-05	0.0052	TTGACCGCCGGTCCTGCAGTC
ZaMBF1c	ERF	239	253	15	-	11.1094	1.84e-05	0.0118	TCACCTCAGCCGGCA
ZaMBF1c	ERF	226	253	28	-	8.10938	1.9e-05	0.00957	TCACCTCAGCCGGCACCCGCCCCAGAGT
ZaMBF1c	ERF	236	255	20	-	11.5469	1.98e-05	0.00773	CCTCACCTCAGCCGGCACCC
ZaMBF1c	ERF	235	249	15	+	11.7344	2.2e-05	0.0144	CGGGTGCCGGCTGAG
ZaMBF1c	ERF	179	193	15	-	12.1875	2.22e-05	0.00416	CGTTGACCGCCGGTC
ZaMBF1c	ERF	236	256	21	-	8.80882	2.51e-05	0.00845	GCCTCACCTCAGCCGGCACCC
ZaMBF1c	ERF	266	285	20	-	11.0312	2.63e-05	0.00773	CTTCTCCAGCCGCGCCTTCT
ZaMBF1c	ERF	230	250	21	-	8.67647	2.65e-05	0.00845	CCTCAGCCGGCACCCGCCCCA
ZaMBF1c	ERF	266	286	21	-	10.7812	2.67e-05	0.00967	TCTTCTCCAGCCGCGCCTTCT
ZaMBF1c	ERF	233	253	21	-	6.32812	2.8e-05	0.0134	TCACCTCAGCCGGCACCCGCC
ZaMBF1c	ERF	233	252	20	-	10.4688	3.56e-05	0.00773	CACCTCAGCCGGCACCCGCC
ZaMBF1c	ERF	237	250	14	+	11.5469	3.91e-05	0.0232	GGTGCCGGCTGAGG
ZaMBF1c	ERF	171	189	19	+	9.76562	3.95e-05	0.0109	GACTGCAGGACCGGCGGTC
ZaMBF1c	ERF	242	261	20	-	10.125	4.27e-05	0.00773	CAACTGCCTCACCTCAGCCG
ZaMBF1c	ERF	234	254	21	-	5.98551	4.36e-05	0.0126	CTCACCTCAGCCGGCACCCGC
ZaMBF1c	ERF	239	253	15	-	9.96875	4.44e-05	0.0308	TCACCTCAGCCGGCA
ZaMBF1c	ERF	239	253	15	-	8.5625	5.18e-05	0.0373	TCACCTCAGCCGGCA
ZaMBF1c	ERF	272	279	8	-	10.7684	5.19e-05	0.0128	CAGCCGCG
ZaMBF1c	ERF	323	330	8	-	10.4737	5.5e-05	0.0128	GGGCCGCT
ZaMBF1c	ERF	243	263	21	-	5.31884	5.67e-05	0.0126	ATCAACTGCCTCACCTCAGCC
ZaMBF1c	ERF	231	251	21	+	7.80882	5.72e-05	0.0113	GGGGCGGGTGCCGGCTGAGGT
ZaMBF1c	ERF	230	250	21	-	3.73438	5.76e-05	0.0138	CCTCAGCCGGCACCCGCCCCA
ZaMBF1c	ERF	171	191	21	+	7.75	5.86e-05	0.0113	GACTGCAGGACCGGCGGTCAA
ZaMBF1c	ERF	33	53	21	+	7.5	6.5e-05	0.0113	GGATTGGGAGCCTGTGGTGCT
ZaMBF1c	ERF	239	253	15	+	9.9375	6.7e-05	0.0442	TGCCGGCTGAGGTGA
ZaMBF1c	ERF	230	250	21	+	7.375	6.95e-05	0.044	TGGGGCGGGTGCCGGCTGAGG
ZaMBF1c	ERF	238	254	17	+	5.4375	7.11e-05	0.0446	GTGCCGGCTGAGGTGAG
ZaMBF1c	ERF	229	256	28	-	3.34375	7.32e-05	0.0184	GCCTCACCTCAGCCGGCACCCGCCCCAG
ZaMBF1c	ERF	177	186	10	-	10.9302	7.45e-05	0.0155	CGCCGGTCCT
ZaMBF1c	ERF	233	253	21	-	5.88235	7.63e-05	0.0162	TCACCTCAGCCGGCACCCGCC
ZaMBF1c	ERF	173	191	19	+	7.8125	7.9e-05	0.0259	CTGCAGGACCGGCGGTCAA
ZaMBF1c	ERF	237	257	21	-	6.75	9.27e-05	0.0197	TGCCTCACCTCAGCCGGCACC
ZaMBF1c	ERF	113	127	15	+	7.67188	9.98e-05	0.0326	TGCGTTCCGGCGCGC
ZaMBF1c	G2-like	219	232	14	+	10.8739	6.58e-05	0.0572	ACCAGATACTCTGG
ZaMBF1c	G2-like	220	229	10	-	10.7797	8.24e-05	0.0727	GAGTATCTGG
ZaMBF1c	GATA	276	294	19	-	6.44595	2.53e-05	0.0119	GCTCATCTTCTTCTCCAGC
ZaMBF1c	GATA	273	291	19	-	6.18919	2.77e-05	0.0119	CATCTTCTTCTCCAGCCGC
ZaMBF1c	GATA	89	103	15	-	9.85938	3.89e-05	0.034	TCACGGCCTTCGGGT
ZaMBF1c	HD-ZIP	436	446	11	-	11	8.63e-05	0.0765	GCATTAATTTT
ZaMBF1c	LBD	237	257	21	-	11.4688	1.08e-05	0.00667	TGCCTCACCTCAGCCGGCACC
ZaMBF1c	LBD	230	250	21	-	11.0469	1.8e-05	0.0109	CCTCAGCCGGCACCCGCCCCA
ZaMBF1c	LBD	240	260	21	-	9.95312	2.25e-05	0.00692	AACTGCCTCACCTCAGCCGGC
ZaMBF1c	LBD	267	287	21	-	8.20312	5.01e-05	0.00924	TTCTTCTCCAGCCGCGCCTTC
ZaMBF1c	LBD	97	115	19	-	10.75	6.1e-05	0.0256	GCAGTGCCTGGTTCACGGC
ZaMBF1c	LBD	327	347	21	-	7.625	6.47e-05	0.00924	TACTCCTGAACCACCTGGGGC
ZaMBF1c	LBD	97	111	15	+	10.6406	6.66e-05	0.0444	GCCGTGAACCAGGCA
ZaMBF1c	LBD	234	254	21	-	7.28125	7.51e-05	0.00924	CTCACCTCAGCCGGCACCCGC
ZaMBF1c	LBD	220	238	19	-	10.3281	7.8e-05	0.0256	CCCGCCCCAGAGTATCTGG
ZaMBF1c	LBD	226	246	21	+	7.48438	9.17e-05	0.0278	ACTCTGGGGCGGGTGCCGGCT
ZaMBF1c	LFY	175	193	19	+	18.5797	2.98e-07	0.000128	GCAGGACCGGCGGTCAACG
ZaMBF1c	LFY	175	193	19	-	18.5797	2.98e-07	0.000128	CGTTGACCGCCGGTCCTGC
ZaMBF1c	MIKC_MADS	385	398	14	+	10.5156	8.04e-05	0.0688	ACGAAGATGGAAAA
ZaMBF1c	MYB	241	251	11	-	12.8875	1.64e-05	0.00985	ACCTCAGCCGG
ZaMBF1c	MYB	401	411	11	+	11.8	3.17e-05	0.00985	CCCTCGGCGTG
ZaMBF1c	MYB	251	265	15	-	11.5	4.47e-05	0.039	GTATCAACTGCCTCA
ZaMBF1c	MYB	230	247	18	+	11.2656	4.63e-05	0.0403	TGGGGCGGGTGCCGGCTG
ZaMBF1c	MYB	249	267	19	-	11.4062	4.94e-05	0.043	CTGTATCAACTGCCTCACC
ZaMBF1c	NAC	405	421	17	+	12.1392	1.76e-05	0.0102	CGGCGTGAAACTTAGGG
ZaMBF1c	NAC	210	221	12	+	12.6	1.97e-05	0.00849	GGGAACGGAACC
ZaMBF1c	NAC	80	91	12	-	12.0963	2.95e-05	0.00849	GGTCTCGCAACT
ZaMBF1c	SRS	400	409	10	-	9.90678	7.95e-05	0.0437	CGCCGAGGGC
ZaMBF1c	TALE	114	133	20	+	14.96	3.83e-06	0.0016	GCGTTCCGGCGCGCCTGTCC
ZaMBF1c	TALE	78	97	20	-	11.3333	2.77e-05	0.00578	CCTTCGGGTCTCGCAACTCT
ZaMBF1c	TALE	175	194	20	-	9.06667	7.58e-05	0.0106	GCGTTGACCGCCGGTCCTGC
ZaMBF1c	TCP	325	333	9	+	12.6947	1.9e-05	0.0098	CGGCCCCAG
ZaMBF1c	TCP	324	333	10	+	12.4896	2.1e-05	0.0076	GCGGCCCCAG
ZaMBF1c	TCP	324	333	10	-	12.4896	2.1e-05	0.0076	CTGGGGCCGC
ZaMBF1c	TCP	326	333	8	+	9.55238	4.15e-05	0.0184	GGCCCCAG
ZaMBF1c	TCP	325	334	10	+	10.9048	5.48e-05	0.0199	CGGCCCCAGG
ZaMBF1c	TCP	324	333	10	-	10.4947	5.96e-05	0.0318	CTGGGGCCGC
ZaMBF1c	TCP	233	242	10	-	10.0762	8.57e-05	0.0199	GGCACCCGCC
ZaMBF1c	Trihelix	115	125	11	-	11.4531	3.49e-05	0.0229	GCGCCGGAACG
ZaMBF1c	Trihelix	114	128	15	+	9.6875	8.3e-05	0.05	GCGTTCCGGCGCGCC
ZaMBF1c	WRKY	185	194	10	-	16.7458	5.03e-07	0.000363	GCGTTGACCG
ZaMBF1c	WRKY	184	193	10	+	12.7396	3.39e-06	0.00301	GCGGTCAACG
ZaMBF1c	WRKY	185	192	8	+	14.3053	5.54e-06	0.00429	CGGTCAAC
ZaMBF1c	WRKY	181	199	19	-	14.2812	8.43e-06	0.00733	TCCTAGCGTTGACCGCCGG
ZaMBF1c	WRKY	183	195	13	-	14.1094	1.13e-05	0.0097	AGCGTTGACCGCC
ZaMBF1c	WRKY	183	203	21	-	13.8676	1.37e-05	0.0119	AGCTTCCTAGCGTTGACCGCC
ZaMBF1c	WRKY	181	191	11	-	13.1047	1.42e-05	0.0113	TTGACCGCCGG
ZaMBF1c	WRKY	186	193	8	+	14.9158	1.59e-05	0.012	GGTCAACG
ZaMBF1c	WRKY	184	195	12	-	13.3906	1.78e-05	0.0156	AGCGTTGACCGC
ZaMBF1c	WRKY	182	195	14	-	12.1719	3.22e-05	0.0278	AGCGTTGACCGCCG
ZaMBF1c	WRKY	183	193	11	+	12.0781	3.51e-05	0.0311	GGCGGTCAACG
ZaMBF1c	WRKY	183	195	13	+	11.8594	3.99e-05	0.0352	GGCGGTCAACGCT
ZaMBF1c	WRKY	183	195	13	-	9.625	5.45e-05	0.0481	AGCGTTGACCGCC
ZaMBF1c	WRKY	183	193	11	+	10.6712	7.23e-05	0.064	GGCGGTCAACG
ZaMBF1c	WRKY	183	193	11	+	10.8281	9.08e-05	0.0804	GGCGGTCAACG
