# Supplementary material for: Genome-wide characterization of the MBF1 gene family and its expression pattern in different tissues and stresses in Zanthoxylum armatum
Source: BMC Genomics. 2022 Sep 14;23:652. doi: 10.1186/s12864-022-08863-4 (PMC9472409; doi:10.1186/s12864-022-08863-4)
Supplement: Supplementary file 11 — Additional file 11: Supplementary material 11. Table S10. The expression abundance of ZaMBF1 family in various tissues. The Genome means the data was analyzed using the public data in Z. armatum, the Transcriptome means the data was obtained from our previous transcriptome database. The detailed information was illustruated in Material and methods of our manuscript. [file 12864_2022_8863_MOESM11_ESM.xlsx]

## Sheet: Sheet1
Table S10 The expression abundance and significance of ZaMBF1 family in various tissues
Data files	Gene name	Gene ID	SD_1	SD_2	SD_3	PK_1	PK_2	PK_3	HK_1	HK_2	HK_3	YL_1	YL_2	YL_3	YF_1	YF_2	YF_3	TB_1	TB_2	TB_3	PT_1	PT_2	PT_3
Genome	ZaMBF1a	Zardc37022	193.339	149.125	182.911	208.597	132.634	199.918	212.018	180.981	227.484	138.741	154.396	120.851	140.191	157.451	162.7	170.161	128.722	144.057	190.232	202.935	193.363
	ZaMBF1b	Zardc43131	56.952	50.4097	59.6816	51.9806	28.2547	36.9014	32.2822	28.4435	30.7967	52.4172	55.9793	50.9408	51.7673	60.0526	63.4394	54.6739	58.7354	50.5052	41.1709	43.8369	35.607
	ZaMBF1c	Zardc06390	1039.71	901.6	936.713	39.637	11.9415	2.35138	3.05719	1.97097	2.79781	5.81593	4.49267	5.98807	2.97549	5.2344	8.97969	8.21421	7.21513	7.06378	17.4931	17.8942	36.4254
	Comparison		SD_log2FC	SD_P value	PK_log2FC	PK_P value	HK_log2FC	HK_P value	YL_log2FC	YL_P value	YF_log2FC	YF_P value	TB_log2FC	TB_P value	PT_log2FC	PT_P value
	ZaMBF1avsZaMBF1b		1.65313	0.0009	2.20783	0.0048	2.76119	0.0002	1.3775	0.001	1.39322	0.0002	1.43417	0.0017	2.2818	<0.0001
	ZaMBF1avsZaMBF1c		-2.45366	<0.0001	3.32687	0.0036	6.30898	0.0001	4.66694	0.0002	4.7431	<0.0001	4.29956	0.0003	3.02989	<0.0001
	ZaMBF1bvsZaMBF1c		-4.10678	<0.0001	1.11904	0.1845	3.54778	<0.0001	3.28943	<0.0001	3.34988	0.0002	2.86539	<0.0001	0.748096	0.0721
Data files	Gene name	Unigene ID	RT_1	RT_2	RT_3	SM_1	SM_2	SM_3	LB_1	LB_2	LB_3	ML_1	ML_2	ML_3	FT_1	FT_2	FT_3
Transcriptome	ZaMBF1a	Cluster-12235.33759	259.04	252.89	319.65	332.44	325.1	344.82	248.17	301.73	276.89	327.26	330.18	320.69	352.11	335.92	367.78
	ZaMBF1b	Cluster-12235.46863	11.92	11.55	15.03	12.85	13.07	9.69	13.74	13.09	14.23	13.79	12.9	11.56	14.44	11.76	11.41
	ZaMBF1c	Cluster-12235.36519	89.67	85.58	102.46	58.54	58.53	64.33	15.96	23.92	33.4	19.61	20.77	20.27	80.77	57.77	76.65
	Comparison		RT_log2FC	RT_P value	SM_log2FC	SM_P value	LB_log2FC	LB_P value	ML_log2FC	ML_P value	FT_log2FC	FT_P value
	ZaMBF1avsZaMBF1b		4.43292	0.0002	4.81497	<0.0001	4.33172	<0.0001	4.67649	<0.0001	4.81109	<0.0001
	ZaMBF1avsZaMBF1c		1.58228	0.0011	2.46615	<0.0001	3.49603	0.0001	4.01145	<0.0001	2.29467	<0.0001
	ZaMBF1bvsZaMBF1c		-2.85065	0.0001	-2.34882	<0.0001	-0.835686	0.1007	-0.665048	<0.0001	-2.51642	0.0012
Note: the Genome means the data was analyzed using the public data in Z. armatum, the Transcriptome means the data was obtained from our previous transcriptome database. The detailed information was illustruated in Material and methods of our manuscript.
