# Supplementary material for: Genome-wide characterization of the MBF1 gene family and its expression pattern in different tissues and stresses in Zanthoxylum armatum
Source: BMC Genomics. 2022 Sep 14;23:652. doi: 10.1186/s12864-022-08863-4 (PMC9472409; doi:10.1186/s12864-022-08863-4)
Supplement: Supplementary file 12 — Additional file 12: Supplementary material 12. Table S11. The expression of ZaMBF1 family in various tissues. [file 12864_2022_8863_MOESM12_ESM.xlsx]

## Sheet: Sheet1
Table S11 The expression abundance and significance of ZaMBF1 family during male and female floral differentiation.
Gene name	Gene ID	M1_1	M1_2	M1_3	M2_1	M2_2	M2_3	M3_1	M3_2	M3_3	M4_1	M4_2	M4_3	F1_1	F1_2	F1_3	F2_1	F2_2	F2_3	F3_1	F3_2	F3_3	F4_1	F4_2	F4_3
ZaMBF1a	Zardc37022	266.535	272.948	255.165	293.588	321.002	344.093	315.833	325.715	325.691	342.329	323.478	361.999	275.772	270.211	235.381	330.121	316.851	290.234	382.645	407.676	354.569	365.917	371.443	366.908
ZaMBF1b	Zardc43131	115.163	122.697	109.007	89.8268	95.0808	99.435	97.108	85.9943	93.0546	110.739	101.005	112.322	117.462	127.226	110.33	112.646	105.381	92.6312	117.661	135.18	112.267	129.166	130.104	136.379
ZaMBF1c	Zardc06390	75.4068	71.5559	72.8333	5.16036	3.79796	2.42698	3.34092	2.68663	4.08299	2.82589	3.72073	4.31027	59.272	51.7697	43.2033	2.75766	3.01909	3.27211	3.34841	4.88492	2.14787	3.87098	4.85949	3.27801
ID	M2vsM1_log2FoldChange	M2vsM1_pvalue	M3vsM2_log2FoldChange	M3vsM2_pvalue	M4vsM3_log2FoldChange	M4vsM3_pvalue	F2vsF1_log2FoldChange	F2vsF1_pvalue	F3vsF2_log2FoldChange	F3vsF2_pvalue	F4vsF3_log2FoldChange	F4vsF3_pvalue	M3vsM1_log2FoldChange	M3vsM1_pvalue	M4vsM1_log2FoldChange	M4vsM1_pvalue	M4vsM2_log2FoldChange	M4vsM2_pvalue	F3vsF1_log2FoldChange	F3vsF1_pvalue	F4vsF1_log2FoldChange	F4vsF1_pvalue	F4vsF2_log2FoldChange	F4vsF2_pvalue
ZaMBF1a	0.263435	5.31287e-05	0.0164978	0.801687	0.0906375	0.142771	0.261801	0.00129616	0.275815	0.000673895	-0.0600169	0.402582	0.281485	<0.0001	0.368899	<0.0001	0.108063	0.0860197	0.550407	<0.0001	0.499862	<0.0001	0.225596	0.000210826
ZaMBF1b	-0.293819	0.00122282	-0.0388724	0.694001	0.234188	0.0160565	-0.193035	0.0657819	0.220233	0.0517175	0.107251	0.288164	-0.33124	0.000695822	-0.100148	0.262893	0.196271	0.0300526	0.0399419	0.723577	0.156672	0.092157	0.337396	0.000301217
ZaMBF1c	-4.27372	<0.0001	-0.169615	0.719741	0.106794	0.816695	-4.09391	<0.0001	0.189287	0.707716	0.199205	0.682743	-4.44559	<0.0001	-4.34062	<0.0001	-0.0622649	0.890938	-3.88521	<0.0001	-3.67944	<0.0001	0.399422	0.379201
